# Supplementary material for: Attenuation of photosynthesis in nanosilver-treated Arabidopsis thaliana is inherently linked to the particulate nature of silver
Source: Heliyon. 2024 Mar 7;10(6):e27583. doi: 10.1016/j.heliyon.2024.e27583 (PMC10950886; doi:10.1016/j.heliyon.2024.e27583)
Supplement: Multimedia component 1 [file mmc1.xlsx]

## Sheet: A Uncorrected  DEG List
Supplemental File 1. List of Arabidopsis genes that are differentially expressed (p ≤ 0.05 and fold change ≥ 2 or ≤ -2) in response to AgNP exposure. A: Differentially expressed gene (DEG) list uncorrected for multiple testing.
Feature ID	Gene ID	Experiment - Range (original values)	Experiment - IQR (original values)	Experiment - Difference (original values)	Experiment - Fold Change (original values)	EDGE test: Control vs AgNP, tagwise dispersions - P-value	EDGE test: Control vs AgNP, tagwise dispersions - Fold change	EDGE test: Control vs AgNP, tagwise dispersions - Weighted difference	EDGE test: Control vs AgNP, tagwise dispersions - Bonferroni	EDGE test: Control vs AgNP, tagwise dispersions - FDR p-value correction	Control - Concatenated_CO-4B (GE) - Expression values	Control - Concatenated_CO-4B (GE) - Gene name	Control - Concatenated_CO-4B (GE) - Transcripts annotated	Control - Concatenated_CO-4B (GE) - Uniquely identified transcripts	Control - Concatenated_CO-4B (GE) - Exon length	Control - Concatenated_CO-4B (GE) - Unique gene reads	Control - Concatenated_CO-4B (GE) - Total gene reads	Control - Concatenated_CO-4B (GE) - Unique exon reads	Control - Concatenated_CO-4B (GE) - Total exon reads	Control - Concatenated_CO-4B (GE) - Ratio of unique to total (exon reads)	Control - Concatenated_CO-4B (GE) - Unique exon-exon reads	Control - Concatenated_CO-4B (GE) - Total exon-exon reads	Control - Concatenated_CO-4B (GE) - Unique intron reads	Control - Concatenated_CO-4B (GE) - Total intron reads	Control - Concatenated_CO-4B (GE) - Ratio of intron to total gene reads	Control - Concatenated_CO-4B (GE) - Exons	Control - Concatenated_CO-4B (GE) - RPKM	Control - Concatenated_CO-4B (GE) - Chromosome	Control - Concatenated_CO-4B (GE) - Chromosome region start	Control - Concatenated_CO-4B (GE) - Chromosome region end	Control - Concatenated_CO-5 (GE) - Expression values	Control - Concatenated_CO-5 (GE) - Gene name	Control - Concatenated_CO-5 (GE) - Transcripts annotated	Control - Concatenated_CO-5 (GE) - Uniquely identified transcripts	Control - Concatenated_CO-5 (GE) - Exon length	Control - Concatenated_CO-5 (GE) - Gene ID	Control - Concatenated_CO-5 (GE) - Unique gene reads	Control - Concatenated_CO-5 (GE) - Total gene reads	Control - Concatenated_CO-5 (GE) - Unique exon reads	Control - Concatenated_CO-5 (GE) - Total exon reads	Control - Concatenated_CO-5 (GE) - Ratio of unique to total (exon reads)	Control - Concatenated_CO-5 (GE) - Unique exon-exon reads	Control - Concatenated_CO-5 (GE) - Total exon-exon reads	Control - Concatenated_CO-5 (GE) - Unique intron reads	Control - Concatenated_CO-5 (GE) - Total intron reads	Control - Concatenated_CO-5 (GE) - Ratio of intron to total gene reads	Control - Concatenated_CO-5 (GE) - Exons	Control - Concatenated_CO-5 (GE) - RPKM	Control - Concatenated_CO-5 (GE) - Chromosome
AAP4	AT5G63850	9.74769	4.2359	-6.50779	-2.4483	0.003189	-2.57453	-1.052e-05	1	0.584952	13.4916	AT5G63850	1	1	2101	1290	1290	1287	1287	1	432	432	3	3	0.002326	7	13.4916	5	25550936	25553656	8.97893	AT5G63850	1	1	2101	AT5G63850	715	715	714	714	1	219	219	1	1	0.001399	7	8.97893	5
ACD6	AT4G14400	56.7927	12.0439	35.7575	7.01623	2.81e-08	6.29452	4.951e-05	0.0009225	4.855e-05	7.79191	AT4G14400	3	1	3228	1154	1154	1142	1142	1	148	148	12	12	0.0103986	9	7.79191	4	8294164	8299195	5.23022	AT4G14400	3	1	3228	AT4G14400	640	640	639	639	1	138	138	1	1	0.001563	9	5.23022	4
ACO2_1	AT1G62380	318.132	146.236	-167.021	-2.07683	0.0009191	-2.27391	-0.0002766	1	0.252179	411.827	AT1G62380	1	1	1452	27279	27282	27147	27150	0.99989	8517	8518	132	132	0.004838	4	411.827	1	23082035	23084253	325.88	AT1G62380	1	1	1452	AT1G62380	17947	17947	17909	17909	1	5862	5862	38	38	0.002117	4	325.88	1
ACS11	AT4G08040	9.00793	1.93917	5.09183	2.9069	0.0108493	2.64308	7.094e-06	1	1	4.4098	AT4G08040	1	1	1818	366	366	364	364	1	48	48	2	2	0.005464	4	4.4098	4	4886961	4889224	2.47063	AT4G08040	1	1	1818	AT4G08040	171	171	170	170	1	28	28	1	1	0.005848	4	2.47063	4
ACT	AT5G61160	6.59008	0.650256	-3.39477	-2.35694	0.0436666	-2.44775	-5.507e-06	1	1	5.55407	AT5G61160	1	1	1725	435	435	435	435	1	0	0	0	0	0	1	5.55407	5	24608604	24610329	3.18586	AT5G61160	1	1	1725	AT5G61160	208	208	208	208	1	0	0	0	0	0	1	3.18586	5
ADC2	AT4G34710	98.5837	26.8111	-61.3377	-1.95618	0.003685	-2.13274	-0.0001075	1	0.65407	90.1298	AT4G34710	2	1	3015	12336	12338	12336	12338	0.999838	0	0	0	0	0	3	90.1298	4	16560029	16563044	160.841	AT4G34710	2	2	3015	AT4G34710	18353	18354	18353	18354	0.999946	4	4	0	0	0	3	160.841	4
ADF9	AT4G34970	9.88452	2.08119	-4.48956	-1.92814	0.0442059	-2.03466	-7.431e-06	1	1	13.4737	AT4G34970	1	1	868	548	548	531	531	1	154	154	17	17	0.0310219	3	13.4737	4	16653703	16654955	8.49253	AT4G34970	1	1	868	AT4G34970	284	284	279	279	1	83	83	5	5	0.0176056	3	8.49253	4
ADH1	AT1G77120	10.288	3.00932	-5.46071	-2.45016	0.003468	-2.56891	-8.834e-06	1	0.622161	8.89275	AT1G77120	1	1	1595	646	646	644	644	1	313	313	2	2	0.003096	7	8.89275	1	28975254	28977417	6.79166	AT1G77120	1	1	1595	AT1G77120	411	411	410	410	1	173	173	1	1	0.002433	7	6.79166	1
ADS1	AT1G06080	3.80163	1.18625	-2.86395	-4.27166	0.0130282	-4.11248	-4.521e-06	1	1	2.0824	AT1G06080	2	1	1449	138	138	137	137	1	60	60	1	1	0.007246	8	2.0824	1	1843462	1846311	4.61323	AT1G06080	2	1	1449	AT1G06080	255	255	253	253	1	116	116	2	2	0.007843	8	4.61323	1
AED1	AT5G10760	31.4596	14.7109	22.1733	9.19944	3.424e-10	8.24444	3.172e-05	1.124e-05	8.972e-07	2.40616	AT5G10760	1	1	1968	216	216	215	215	1	5	5	1	1	0.00463	2	2.40616	5	3400321	3402389	4.02762	AT5G10760	1	1	1968	AT5G10760	300	300	300	300	1	9	9	0	0	0	2	4.02762	5
AGP3	AT4G40090	11.7903	2.43692	-5.66923	-5.09208	0.001673	-5.12799	-9.101e-06	1	0.378791	4.9619	AT4G40090	1	1	870	196	196	196	196	1	0	0	0	0	0	1	4.9619	4	18580826	18581696	3.97836	AT4G40090	1	1	870	AT4G40090	131	131	131	131	1	0	0	0	0	0	1	3.97836	4
AHB1	AT2G16060	11.6523	3.17697	-6.18727	-7.7606	0.0005523	-7.52748	-9.87e-06	1	0.169488	4.92161	AT2G16060	1	1	989	226	226	221	221	1	159	159	5	5	0.0221239	4	4.92161	2	6982530	6983777	4.06069	AT2G16060	1	1	989	AT2G16060	154	154	152	152	1	98	98	2	2	0.012987	4	4.06069	2
AHL17	AT5G49700	10.4234	7.0004	-7.92801	-3.77226	0.0002831	-3.90453	-1.256e-05	1	0.10327	12.1793	AT5G49700	1	1	1642	908	908	908	908	1	0	0	0	0	0	1	12.1793	5	20192158	20193800	11.4245	AT5G49700	1	1	1642	AT5G49700	710	710	710	710	1	0	0	0	0	0	1	11.4245	5
AHL27	AT1G20900	7.49316	6.48356	-6.4932	-2.0434	0.008711	-2.16305	-1.069e-05	1	1	12.4717	AT1G20900	1	1	1547	876	876	876	876	1	0	0	0	0	0	1	12.4717	1	7272525	7274072	13.185	AT1G20900	1	1	1547	AT1G20900	772	772	772	772	1	0	0	0	0	0	1	13.185	1
AHP1	AT3G21510	14.5486	6.52112	-9.0942	-2.55306	0.000435	-2.69397	-1.466e-05	1	0.144262	18.8061	AT3G21510	1	1	1437	1250	1250	1227	1227	1	853	853	23	23	0.0184	6	18.8061	3	7577711	7579789	13.3485	AT3G21510	1	1	1437	AT3G21510	732	732	726	726	1	530	530	6	6	0.008197	6	13.3485	3
AIG1	AT1G33960	10.8225	1.70497	5.68558	5.59255	0.001572	4.84958	8.092e-06	1	0.366795	2.23114	AT1G33960	2	0	1767	180	180	179	179	1	56	56	1	1	0.005556	8	2.23114	1	12346137	12348733	1.12144	AT1G33960	2	0	1767	AT1G33960	75	75	75	75	1	24	24	0	0	0	8	1.12144	1
AIR1	AT4G12550	40.4039	25.5964	31.3869	12.9237	6.155e-12	11.708	4.594e-05	2.021e-07	2.526e-08	2.07179	AT4G12550	1	1	691	65	65	65	65	1	0	0	0	0	0	1	2.07179	4	7439114	7439805	1.60592	AT4G12550	1	1	691	AT4G12550	41	42	41	42	0.97619	0	0	0	0	0	1	1.60592	4
AIR1B	AT4G12545	21.6094	9.0011	14.6991	4.45767	0.0001065	4.14388	2.167e-05	1	0.0506565	2.30259	AT4G12545	1	1	660	69	69	69	69	1	0	0	0	0	0	1	2.30259	4	7434198	7434858	2.96238	AT4G12545	1	1	660	AT4G12545	74	74	74	74	1	0	0	0	0	0	1	2.96238	4
ALDH7B4	AT1G54100	150.258	23.5806	-53.1573	-2.04239	0.006567	-2.09382	-7.986e-05	1	0.958336	186.607	AT1G54100	2	2	2590	22099	22099	21944	21944	1	16869	16869	155	155	0.007014	17	186.607	1	20194711	20199193	71.1332	AT1G54100	2	2	2590	AT1G54100	7022	7022	6973	6973	1	5261	5261	49	49	0.006978	17	71.1332	1
AMT1-2	AT1G64780	11.705	1.21681	-6.60795	-2.05217	0.0121249	-2.21759	-1.128e-05	1	1	7.56879	AT1G64780	1	1	2165	744	744	744	744	1	0	0	0	0	0	1	7.56879	1	24060639	24062804	14.9618	AT1G64780	1	1	2165	AT1G64780	1226	1226	1226	1226	1	0	0	0	0	0	1	14.9618	1
AOX1A	AT3G22370	46.2498	19.3186	-22.0958	-1.92939	0.0105566	-2.08798	-3.708e-05	1	1	50.4796	AT3G22370	1	1	1764	4045	4045	4043	4043	1	927	927	2	2	0.0004944	4	50.4796	3	7906520	7908746	63.2371	AT3G22370	1	1	1764	AT3G22370	4226	4226	4222	4222	1	1079	1079	4	4	0.0009465	4	63.2371	3
AT4G04610	AT4G04610	38.8071	5.47515	23.6956	2.27956	0.009825	2.0366	3.059e-05	1	1	15.571	AT4G04610	1	1	1935	1368	1368	1368	1368	1	128	128	0	0	0	3	15.571	4	2324877	2327064	17.341	AT4G04610	1	1	1935	AT4G04610	1270	1270	1270	1270	1	87	87	0	0	0	3	17.341	4
APY5	AT1G14250	16.3566	6.17172	11.6209	3.70352	3.178e-05	3.39082	1.634e-05	1	0.0200649	5.70929	AT1G14250	1	1	1952	504	511	499	506	0.986166	275	282	5	5	0.009785	9	5.70929	1	4868345	4871488	3.30265	AT1G14250	1	1	1952	AT1G14250	243	246	241	244	0.987705	97	99	2	2	0.00813	9	3.30265	1
ARGOS	AT3G59900	3.03671	2.43853	-2.67183	-13.7087	0.0215753	-9.46592	-4.155e-06	1	1	3.13989	AT3G59900	1	1	968	138	138	138	138	1	0	0	0	0	0	1	3.13989	3	22129504	22130472	2.83864	AT3G59900	1	1	968	AT3G59900	104	104	104	104	1	0	0	0	0	0	1	2.83864	3
ARL	AT2G44080	15.9002	7.50156	-10.4491	-10.8322	7.186e-08	-10.4403	-1.627e-05	0.002359	0.0001123	16.7539	AT2G44080	1	1	1287	984	984	979	979	1	129	129	5	5	0.005081	2	16.7539	2	18236788	18238173	9.23818	AT2G44080	1	1	1287	AT2G44080	450	450	450	450	1	7	7	0	0	0	2	9.23818	2
ATBCAT-1	AT1G10060	8.6489	4.81721	-6.1598	-2.24223	0.00568	-2.36418	-1.003e-05	1	0.851568	12.2135	AT1G10060	7	1	2613	1495	1495	1449	1449	1	1034	1034	46	46	0.0307692	19	12.2135	1	3284072	3287292	11.9821	AT1G10060	7	1	2613	AT1G10060	1204	1204	1185	1185	1	867	867	19	19	0.0157807	19	11.9821	1
ATEXPA1	AT1G69530	92.7186	11.7892	-50.5274	-2.09628	0.0141059	-2.35048	-9.265e-05	1	1	35.9396	AT1G69530	5	3	1548	2545	2545	2526	2526	1	599	599	19	19	0.007466	13	35.9396	1	26141725	26143538	128.658	AT1G69530	5	2	1548	AT1G69530	7543	7543	7538	7538	1	1618	1618	5	5	0.0006629	13	128.658	1
ATEXPA10	AT1G26770	26.838	10.0852	-10.4849	-1.8119	0.0439496	-2.06497	-1.998e-05	1	1	9.4572	AT1G26770	2	2	1572	675	675	675	675	1	204	204	0	0	0	6	9.4572	1	9259431	9261313	26.1019	AT1G26770	2	1	1572	AT1G26770	1553	1553	1553	1553	1	464	464	0	0	0	6	26.1019	1
ATGPAT3	AT4G01950	11.7684	1.24176	-5.10584	-1.92764	0.030619	-2.03668	-8.445e-06	1	1	16.4326	AT4G01950	2	0	1922	1439	1439	1434	1434	1	106	106	5	5	0.003475	4	16.4326	4	844341	846814	6.58468	AT4G01950	2	0	1922	AT4G01950	480	480	479	479	1	27	27	1	1	0.002083	4	6.58468	4
ATL55	AT5G10380	27.6381	8.45418	18.6821	2.74225	0.0007287	2.5311	2.569e-05	1	0.21363	12.5722	AT5G10380	1	1	1179	673	673	673	673	1	0	0	0	0	0	1	12.5722	5	3267634	3268813	11.5187	AT5G10380	1	1	1179	AT5G10380	514	514	514	514	1	0	0	0	0	0	1	11.5187	5
AZI1	AT4G12470	247.4	73.8173	-176.6	-4.31931	5.544e-07	-4.88554	-0.0003011	0.0182019	0.0006067	122.778	AT4G12470	1	1	865	4822	4822	4822	4822	1	0	0	0	0	0	1	122.778	4	7401086	7401951	285.563	AT4G12470	1	1	865	AT4G12470	9350	9350	9349	9349	1	0	0	1	1	0.000107	1	285.563	4
BAD1	AT5G54610	5.1554	1.03729	2.96538	5.61172	0.0387409	4.5729	4.222e-06	1	1	0.818176	AT5G54610	1	1	1669	63	63	62	62	1	8	8	1	1	0.015873	3	0.818176	5	22184544	22186633	0.728206	AT5G54610	1	1	1669	AT5G54610	46	46	46	46	1	12	12	0	0	0	3	0.728206	5
BAM3_1	AT4G17090	142.2	18.696	88.7011	2.28023	0.001575	2.06277	0.0001144	1	0.366795	81.9199	AT4G17090	1	1	2103	7835	7835	7822	7822	1	1209	1209	13	13	0.001659	4	81.9199	4	9604961	9607402	63.7225	AT4G17090	1	1	2103	AT4G17090	5075	5075	5072	5072	1	939	939	3	3	0.0005911	4	63.7225	4
BASS5	AT4G12030	13.8454	2.13018	8.34092	2.52178	0.006654	2.31816	1.144e-05	1	0.966252	5.78287	AT4G12030	5	0	2209	588	588	580	580	1	185	185	8	8	0.0136054	12	5.78287	4	7210806	7213376	2.94233	AT4G12030	5	0	2209	AT4G12030	246	246	246	246	1	101	101	0	0	0	12	2.94233	4
BEE3	AT1G73830	10.4312	5.8909	-7.82081	-5.53942	4.018e-05	-5.58333	-1.227e-05	1	0.0227451	11.5462	AT1G73830	2	2	1114	594	594	584	584	1	331	331	10	10	0.016835	8	11.5462	1	27759940	27761588	7.61329	AT1G73830	2	2	1114	AT1G73830	329	329	321	321	1	237	237	8	8	0.0243161	8	7.61329	1
BES1	AT1G19350	31.6379	17.9332	-22.6604	-2.24321	0.001428	-2.40922	-3.807e-05	1	0.342338	35.8343	AT1G19350	5	4	2437	3975	3976	3964	3965	0.999748	340	340	11	11	0.002767	12	35.8343	1	6688462	6691216	41.9031	AT1G19350	5	3	2437	AT1G19350	3866	3868	3863	3865	0.999483	377	377	3	3	0.0007756	12	41.9031	1
BETA-OHASE 2	AT5G52570	9.72134	3.94777	-5.88394	-2.53242	0.004439	-2.65453	-9.494e-06	1	0.725808	10.2747	AT5G52570	2	1	1269	602	602	592	592	1	302	302	10	10	0.0166113	8	10.2747	5	21334792	21337126	11.3472	AT5G52570	2	1	1269	AT5G52570	550	550	545	545	1	276	276	5	5	0.009091	8	11.3472	5
BGL2	AT3G57260	23.6977	1.26497	10.7493	4.09904	0.001079	3.69967	1.494e-05	1	0.283462	4.57793	AT3G57260	2	0	1477	307	307	307	307	1	16	16	0	0	0	4	4.57793	3	21188396	21189967	4.06067	AT3G57260	2	0	1477	AT3G57260	227	227	227	227	1	6	6	0	0	0	4	4.06067	3
BGLU18	AT1G52400	44.4376	12.0583	22.0443	2.76732	0.003903	2.50033	2.999e-05	1	0.667462	10.5262	AT1G52400	3	1	2333	1118	1118	1115	1115	1	529	529	3	3	0.002683	18	10.5262	1	19514988	19518411	7.79159	AT1G52400	3	0	2333	AT1G52400	688	688	688	688	1	331	331	0	0	0	18	7.79159	1
BGLU5	AT1G60260	17.4686	5.32341	8.82973	2.1915	0.0116314	2.03509	1.201e-05	1	1	11.1606	AT1G60260	1	1	1634	971	971	828	828	1	423	423	143	143	0.147271	12	11.1606	1	22218786	22221433	5.83724	AT1G60260	1	1	1634	AT1G60260	399	400	360	361	0.99723	194	194	39	39	0.0975	12	5.83724	1
BHLH154	AT2G31730	17.8181	14.4873	15.488	2.58188	0.001656	2.41724	2.186e-05	1	0.378791	10.3326	AT2G31730	2	2	1134	544	544	532	532	1	280	280	12	12	0.0220588	8	10.3326	2	13487549	13489679	8.36438	AT2G31730	2	2	1134	AT2G31730	366	366	359	359	1	183	183	7	7	0.0191257	8	8.36438	2
BHLH63	AT4G34530	3.34639	1.89443	-2.50294	#NAME?	0.007845	-21.7269	-3.873e-06	1	1	2.268	AT4G34530	1	0	1311	0	135	0	135	0	0	51	0	0	0	6	2.268	4	16498390	16500174	1.89443	AT4G34530	1	0	1311	AT4G34530	0	94	0	94	0	0	40	0	0	0	6	1.89443	4
BXL4	AT5G64570	56.5893	4.51524	-25.9397	-1.94654	0.00274	-2.05414	-4.173e-05	1	0.521718	75.5236	AT5G64570	3	2	3396	11725	11725	11645	11645	1	1731	1731	80	80	0.006823	8	75.5236	5	25809974	25813648	48.6645	AT5G64570	3	1	3396	AT5G64570	6271	6271	6255	6255	1	930	930	16	16	0.002551	8	48.6645	5
BZIP61	AT3G58120	13.4639	3.18348	-6.21576	-1.90951	0.0226841	-2.01649	-1.025e-05	1	1	19.4507	AT3G58120	2	2	2045	1821	1821	1806	1806	1	431	431	15	15	0.008237	6	19.4507	3	21520973	21523518	9.90956	AT3G58120	2	2	2045	AT3G58120	767	767	767	767	1	203	203	0	0	0	6	9.90956	3
CAD7	AT4G37980	42.4373	15.6715	-23.8041	-2.15647	0.00578	-2.29907	-4.045e-05	1	0.862566	34.6708	AT4G37980	2	2	1820	2872	2872	2865	2865	1	710	710	7	7	0.002437	5	34.6708	4	17852440	17854608	39.9076	AT4G37980	2	2	1820	AT4G37980	2751	2751	2749	2749	1	639	639	2	2	0.000727	5	39.9076	4
CAF1-11	AT5G22250	11.4218	2.31912	-5.14842	-2.21083	0.0296195	-2.34493	-8.605e-06	1	1	6.09302	AT5G22250	1	1	1323	366	366	366	366	1	0	0	0	0	0	1	6.09302	5	7365476	7366799	7.66874	AT5G22250	1	1	1323	AT5G22250	384	384	384	384	1	0	0	0	0	0	1	7.66874	5
CAF1-9	AT3G44260	39.0173	14.1866	-22.4249	-2.68807	0.006715	-2.80221	-3.758e-05	1	0.966926	21.3504	AT3G44260	1	1	1339	1298	1298	1298	1298	1	0	0	0	0	0	1	21.3504	3	15952007	15953346	39.3062	AT3G44260	1	1	1339	AT3G44260	1991	1992	1991	1992	0.999498	0	0	0	0	0	1	39.3062	3
CCH	AT3G56240	113.035	19.3323	-68.0382	-1.88402	0.0147747	-2.01308	-0.000118	1	1	107.159	AT3G56240	3	2	1315	6422	6422	6398	6398	1	2310	2310	24	24	0.003737	8	107.159	3	20863138	20864727	163.972	AT3G56240	3	1	1315	AT3G56240	8173	8173	8161	8161	1	2602	2602	12	12	0.001468	8	163.972	3
CCX1	AT5G17860	10.8095	7.11955	-8.85302	-3.00849	0.0002386	-3.16242	-1.419e-05	1	0.0943674	11.3573	AT5G17860	2	2	2139	1103	1103	1103	1103	1	3	3	0	0	0	3	11.3573	5	5902393	5904532	14.6002	AT5G17860	2	2	2139	AT5G17860	1182	1182	1182	1182	1	1	1	0	0	0	3	14.6002	5
CEN	AT2G27550	14.3373	4.96913	-10.4584	-4.78227	1.316e-05	-5.00658	-1.683e-05	0.432097	0.0101989	8.07943	AT2G27550	1	1	995	368	368	365	365	1	104	104	3	3	0.008152	4	8.07943	2	11773186	11774746	16.4104	AT2G27550	1	1	995	AT2G27550	620	620	618	618	1	212	212	2	2	0.003226	4	16.4104	2
CHI-B	AT3G12500	25.1313	10.2264	-16.1683	-3.35017	6.622e-05	-3.54295	-2.62e-05	1	0.0350703	21.7681	AT3G12500	1	1	1373	1357	1357	1357	1357	1	154	154	0	0	0	2	21.7681	3	3962135	3963984	18.4159	AT3G12500	1	1	1373	AT3G12500	957	957	957	957	1	106	106	0	0	0	2	18.4159	3
CIPK4	AT4G14580	7.02741	3.43674	-5.31439	-2.13632	0.0164435	-2.25201	-8.701e-06	1	1	8.07574	AT4G14580	1	1	1650	605	605	605	605	1	0	0	0	0	0	1	8.07574	4	8367662	8369312	10.4884	AT4G14580	1	1	1650	AT4G14580	655	655	655	655	1	0	0	0	0	0	1	10.4884	4
CML10	AT2G41090	120.629	25.7734	70.2673	3.48474	9.307e-06	3.21342	9.644e-05	0.305587	0.00764	39.2849	AT2G41090	1	1	1433	2613	2614	2555	2556	0.999609	951	951	58	58	0.0221882	3	39.2849	2	17135346	17136999	17.5158	AT2G41090	1	1	1433	AT2G41090	958	958	950	950	1	328	328	8	8	0.008351	3	17.5158	2
CML11	AT3G22930	8.16042	1.97661	4.90546	3.12766	0.0127194	2.82702	6.858e-06	1	1	3.47378	AT3G22930	2	2	1826	290	290	288	288	1	102	102	2	2	0.006897	4	3.47378	3	8124019	8125931	1.07074	AT3G22930	2	2	1826	AT3G22930	74	74	74	74	1	37	37	0	0	0	4	1.07074	3
CML38	AT1G76650	17.3474	1.44139	-7.38772	-2.29763	0.010426	-2.38674	-1.173e-05	1	1	22.3131	AT1G76650	3	1	993	1006	1006	1006	1006	1	0	0	0	0	0	5	22.3131	1	28766749	28768138	6.89133	AT1G76650	3	1	993	AT1G76650	259	259	259	259	1	0	0	0	0	0	5	6.89133	1
CML41	AT3G50770	17.4334	5.61817	10.6598	3.53586	0.0001326	3.23894	1.497e-05	1	0.0588021	6.44569	AT3G50770	1	1	926	271	271	271	271	1	0	0	0	0	0	1	6.44569	3	18873910	18874836	3.7663	AT3G50770	1	1	926	AT3G50770	132	132	132	132	1	0	0	0	0	0	1	3.7663	3
CML47	AT3G47480	16.5678	4.50423	11.0554	5.59107	1.139e-05	5.01887	1.572e-05	0.373968	0.009121	2.67152	AT3G47480	1	1	1080	131	131	131	131	1	0	0	0	0	0	1	2.67152	3	17496084	17497164	1.98159	AT3G47480	1	1	1080	AT3G47480	81	81	81	81	1	0	0	0	0	0	1	1.98159	3
CNGC11	AT2G46440	9.91673	2.15211	6.81365	4.24678	0.002152	3.80622	9.635e-06	1	0.438454	2.64497	AT2G46440	2	1	2648	236	321	233	318	0.732704	70	75	3	3	0.009346	9	2.64497	2	19061687	19064937	2.02549	AT2G46440	2	1	2648	AT2G46440	158	203	158	203	0.778325	56	60	0	0	0	9	2.02549	2
COR15A	AT2G42540	57.7363	2.00744	-20.7415	-2.24919	0.0127611	-2.56298	-3.801e-05	1	1	19.2021	AT2G42540	4	2	1584	1384	1384	1381	1381	1	337	337	3	3	0.002168	9	19.2021	2	17710440	17712330	21.3671	AT2G42540	4	2	1584	AT2G42540	1283	1283	1281	1281	1	334	334	2	2	0.001559	9	21.3671	2
COR15B	AT2G42530	67.4493	9.92315	-26.4948	-2.31574	0.005007	-2.63541	-4.779e-05	1	0.78289	28.5321	AT2G42530	1	1	1584	2054	2054	2052	2052	1	380	380	2	2	0.0009737	2	28.5321	2	17708592	17710433	30.3243	AT2G42530	1	1	1584	AT2G42530	1818	1818	1818	1818	1	381	381	0	0	0	2	30.3243	2
COR413IM1	AT1G29395	27.5143	9.24761	-11.8712	-2.18649	0.012775	-2.36835	-2.021e-05	1	1	20.6442	AT1G29395	1	1	1021	960	960	957	957	1	579	579	3	3	0.003125	6	20.6442	1	10288128	10289666	11.6709	AT1G29395	1	1	1021	AT1G29395	455	455	451	451	1	258	258	4	4	0.008791	6	11.6709	1
CRA1	AT5G44120	14.2513	2.07826	-4.86165	-7.32892	0.0308267	-6.75035	-7.81e-06	1	1	2.43276	AT5G44120	3	0	1865	206	206	206	206	1	59	59	0	0	0	9	2.43276	5	17756237	17758336	14.3227	AT5G44120	3	0	1865	AT5G44120	1011	1011	1011	1011	1	206	206	0	0	0	9	14.3227	5
CRC_2	AT4G28520	14.4303	1.73605	-4.94596	-9.54693	0.0205212	-8.44715	-7.957e-06	1	1	2.14368	AT4G28520	5	1	1798	175	175	175	175	1	28	28	0	0	0	12	2.14368	4	14087555	14089796	14.4303	AT4G28520	5	1	1798	AT4G28520	985	985	982	982	1	181	181	3	3	0.003046	12	14.4303	4
CRK13	AT4G23210	17.6796	3.9676	8.77412	3.11	0.001262	2.84684	1.222e-05	1	0.326203	5.36123	AT4G23210	5	1	2621	581	638	581	638	0.910658	218	218	0	0	0	11	5.36123	4	12148672	12151638	4.26409	AT4G23210	5	1	2621	AT4G23210	386	423	386	423	0.91253	127	127	0	0	0	11	4.26409	4
CRK5	AT4G23130	8.13699	1.76723	4.3359	5.43558	0.007614	4.63019	6.168e-06	1	1	1.1809	AT4G23130	3	1	2350	126	126	126	126	1	36	36	0	0	0	10	1.1809	4	12117490	12120220	1.10182	AT4G23130	3	1	2350	AT4G23130	98	98	98	98	1	25	25	0	0	0	10	1.10182	4
CRK9	AT4G23170	15.1809	7.34258	10.3656	2.28143	0.005446	2.11473	1.418e-05	1	0.827777	9.30981	AT4G23170	1	1	1824	770	771	770	771	0.998703	0	0	0	0	0	1	9.30981	4	12134972	12136796	6.7067	AT4G23170	1	1	1824	AT4G23170	463	463	463	463	1	0	0	0	0	0	1	6.7067	4
CRSP	AT1G20160	4.19681	2.02695	-2.91909	-5.07865	0.0225848	-4.75617	-4.588e-06	1	1	4.6953	AT1G20160	3	0	2655	569	569	566	566	1	183	183	3	3	0.005272	15	4.6953	1	6990641	6993989	3.55268	AT1G20160	3	0	2655	AT1G20160	357	357	357	357	1	127	127	0	0	0	15	3.55268	1
CYP705A5	AT5G47990	7.13237	1.74211	3.79145	3.76402	0.0416846	3.31394	5.344e-06	1	1	0.634221	AT5G47990	1	1	1910	55	55	55	55	1	1	1	0	0	0	2	0.634221	5	19434757	19436749	1.30031	AT5G47990	1	1	1910	AT5G47990	94	94	94	94	1	10	10	0	0	0	2	1.30031	5
CYP708A2	AT5G48000	6.22301	2.69074	3.68778	5.04375	0.0214186	4.27921	5.24e-06	1	1	0.427569	AT5G48000	7	0	2215	43	43	43	43	1	28	28	0	0	0	18	0.427569	5	19444102	19447866	0.70377	AT5G48000	7	0	2215	AT5G48000	59	59	59	59	1	35	35	0	0	0	18	0.70377	5
CYP71B22	AT3G26200	4.32516	2.37717	-3.30026	-5.07655	0.007447	-4.8223	-5.188e-06	1	1	4.83619	AT3G26200	1	1	1808	398	398	397	397	1	33	33	1	1	0.002513	2	4.83619	3	9589248	9591179	3.03961	AT3G26200	1	1	1808	AT3G26200	212	212	208	208	1	12	12	4	4	0.0188679	2	3.03961	3
CYP72A14	AT3G14680	13.5944	2.13881	-7.4196	-2.49175	0.001932	-2.62263	-1.197e-05	1	0.40857	17.4289	AT3G14680	1	1	1869	1493	1494	1478	1479	0.999324	286	286	15	15	0.0100402	5	17.4289	3	4934329	4936644	12.115	AT3G14680	1	1	1869	AT3G14680	867	868	856	857	0.998833	185	185	11	11	0.0126728	5	12.115	3
CYP72A7	AT3G14610	8.1191	3.21735	-5.1605	-2.076	0.0230648	-2.18948	-8.47e-06	1	1	11.8091	AT3G14610	1	1	1949	1046	1046	1045	1045	1	214	214	1	1	0.000956	5	11.8091	3	4912323	4914672	10.1537	AT3G14610	1	1	1949	AT3G14610	749	749	749	749	1	151	151	0	0	0	5	10.1537	3
CYP81D11	AT3G28740	75.8133	4.76197	-28.7931	-1.90846	0.008973	-2.14317	-5.175e-05	1	1	41.9946	AT3G28740	1	1	1597	3058	3058	3045	3045	1	349	349	13	13	0.004251	3	41.9946	3	10788697	10790553	94.749	AT3G28740	1	1	1597	AT3G28740	5734	5734	5727	5727	1	684	684	7	7	0.001221	3	94.749	3
CYP81D8	AT4G37370	18.3175	5.26154	-10.6692	-2.10294	0.009092	-2.18677	-1.725e-05	1	1	24.1288	AT4G37370	1	1	1790	1973	1973	1961	1961	1	236	236	12	12	0.006082	3	24.1288	4	17569739	17571743	14.7014	AT4G37370	1	1	1790	AT4G37370	997	997	996	996	1	106	106	1	1	0.001003	3	14.7014	4
CYP87A2	AT1G12740	5.58315	1.03486	-2.7401	-5.60085	0.0387409	-5.10224	-4.299e-06	1	1	5.84588	AT1G12740	4	0	2091	570	570	555	555	1	323	323	15	15	0.0263158	14	5.84588	1	4342208	4344875	2.5145	AT1G12740	4	0	2091	AT1G12740	199	199	199	199	1	122	122	0	0	0	14	2.5145	1
CYP89A9	AT3G03470	13.8805	6.7634	-9.65407	-2.06334	0.002785	-2.2022	-1.598e-05	1	0.5255	20.358	AT3G03470	1	1	1916	1773	1773	1771	1771	1	83	83	2	2	0.001128	2	20.358	3	824551	826585	19.8711	AT3G03470	1	1	1916	AT3G03470	1442	1442	1441	1441	1	91	91	1	1	0.0006935	2	19.8711	3
DFC	AT5G10130	12.3209	1.49367	-5.62407	-3.62243	0.003389	-3.77622	-9.208e-06	1	0.618143	4.09958	AT5G10130	1	1	1053	196	196	196	196	1	35	35	0	0	0	2	4.09958	5	3171265	3172701	6.02193	AT5G10130	1	1	1053	AT5G10130	240	240	240	240	1	60	60	0	0	0	2	6.02193	5
DIN11	AT3G49620	25.6413	3.65595	-8.74339	-3.07704	0.006047	-3.10892	-1.304e-05	1	0.894274	27.6383	AT3G49620	1	1	1538	2005	2005	1930	1930	1	1580	1580	75	75	0.0374065	12	27.6383	3	18393746	18397050	3.36707	AT3G49620	1	1	1538	AT3G49620	200	200	196	196	1	161	161	4	4	0.02	12	3.36707	3
DIR1_2	AT5G48485	54.6459	27.3947	-37.2531	-2.99147	3.042e-05	-3.18723	-6.108e-05	0.998772	0.0195838	47.5442	AT5G48485	1	1	813	1755	1755	1755	1755	1	0	0	0	0	0	1	47.5442	5	19646027	19646840	69.5141	AT5G48485	1	1	813	AT5G48485	2139	2139	2139	2139	1	0	0	0	0	0	1	69.5141	5
DOG1	AT5G45830	5.4049	0.460027	-2.52904	-4.03615	0.0387409	-3.87251	-3.996e-06	1	1	5.73786	AT5G45830	6	1	1735	455	455	452	452	1	57	57	3	3	0.006593	8	5.73786	5	18589417	18591506	2.92384	AT5G45830	6	0	1735	AT5G45830	192	192	192	192	1	27	27	0	0	0	8	2.92384	5
DREB2D	AT1G75490	4.56345	2.37905	-3.10357	-2.87812	0.0416846	-2.92868	-4.969e-06	1	1	5.59124	AT1G75490	1	1	1489	378	378	378	378	1	0	0	0	0	0	1	5.59124	1	28335501	28336990	4.649	AT1G75490	1	1	1489	AT1G75490	262	262	262	262	1	0	0	0	0	0	1	4.649	1
DTX3	AT2G04050	8.00374	1.72084	-4.89121	-9.57148	0.00133	-8.534	-7.623e-06	1	0.33341	8.3298	AT2G04050	1	1	1835	704	705	693	694	0.998559	174	174	11	11	0.0156028	6	8.3298	2	1337179	1339468	5.83138	AT2G04050	1	1	1835	AT2G04050	420	420	405	405	1	90	90	15	15	0.0357143	6	5.83138	2
EARLI1	AT4G12480	364.474	68.1179	-157.787	-1.82218	0.0224349	-2.09078	-0.0003049	1	1	154.552	AT4G12480	1	1	930	6526	6526	6526	6526	1	0	0	0	0	0	1	154.552	4	7406064	7406994	375.522	AT4G12480	1	1	930	AT4G12480	13212	13218	13212	13218	0.999546	0	0	0	0	0	1	375.522	4
EBF2	AT5G25350	48.5119	45.3398	-46.945	-3.67102	5.407e-08	-3.93239	-7.597e-05	0.001775	8.876e-05	63.0815	AT5G25350	1	1	2929	8391	8391	8389	8389	1	242	242	2	2	0.0002384	2	63.0815	5	8794251	8797349	65.3539	AT5G25350	1	1	2929	AT5G25350	7245	7245	7245	7245	1	101	101	0	0	0	2	65.3539	5
ECS1	AT1G31580	661.032	152.868	371.327	2.59185	0.000565	2.45263	0.0005321	1	0.170181	251.331	AT1G31580	1	1	868	9912	9912	9905	9905	1	1483	1483	7	7	0.0007062	2	251.331	1	11310996	11311989	213.866	AT1G31580	1	1	868	AT1G31580	7031	7031	7026	7026	1	1183	1183	5	5	0.0007111	2	213.866	1
EDS16	AT1G74710	11.3672	2.54858	6.33868	2.65391	0.0117552	2.43434	8.773e-06	1	1	4.20289	AT1G74710	2	1	2180	421	421	416	416	1	268	268	5	5	0.0118765	15	4.20289	1	28070294	28074177	4.07226	AT1G74710	2	1	2180	AT1G74710	337	337	336	336	1	221	221	1	1	0.002967	15	4.07226	1
ELIP2	AT4G14690	8.09015	4.98556	-4.41251	-2.11033	0.0204095	-2.21916	-7.232e-06	1	1	8.69845	AT4G14690	1	1	909	362	362	359	359	1	125	125	3	3	0.008287	3	8.69845	4	8418241	8419325	10.2604	AT4G14690	1	1	909	AT4G14690	353	353	353	353	1	137	137	0	0	0	3	10.2604	4
ERF003	AT5G25190	12.2802	2.77818	-7.6968	-3.50879	0.0005728	-3.68187	-1.246e-05	1	0.170958	6.38676	AT5G25190	1	1	1038	301	301	301	301	1	54	54	0	0	0	2	6.38676	5	8706744	8707885	12.3452	AT5G25190	1	1	1038	AT5G25190	486	486	485	485	1	84	84	1	1	0.002058	2	12.3452	5
ERF018	AT1G74930	9.00076	1.79064	-4.14177	-2.12846	0.0369757	-2.23856	-6.84e-06	1	1	4.52164	AT1G74930	1	1	1208	248	248	248	248	1	0	0	0	0	0	1	4.52164	1	28143850	28145058	10.4329	AT1G74930	1	1	1208	AT1G74930	477	477	477	477	1	0	0	0	0	0	1	10.4329	1
ERF055	AT1G36060	19.1015	7.36476	-10.56	-2.2578	0.005078	-2.37831	-1.732e-05	1	0.78642	16.8924	AT1G36060	1	1	1841	1412	1412	1412	1412	1	0	0	0	0	0	1	16.8924	1	13454495	13456336	25.6462	AT1G36060	1	1	1841	AT1G36060	1787	1787	1787	1787	1	0	0	0	0	0	1	25.6462	1
ERF094	AT1G06160	15.4828	1.41573	-7.33693	-2.57213	0.006905	-2.7082	-1.201e-05	1	0.985055	11.4586	AT1G06160	1	1	1086	565	565	565	565	1	0	0	0	0	0	1	11.4586	1	1882906	1883992	6.37418	AT1G06160	1	1	1086	AT1G06160	262	262	262	262	1	0	0	0	0	0	1	6.37418	1
ERF113	AT5G13330	23.0391	7.97939	-13.4891	-3.91416	1.877e-06	-4.07664	-2.118e-05	0.0616264	0.001813	26.1489	AT5G13330	1	1	1506	1835	1835	1788	1788	1	284	284	47	47	0.0256131	2	26.1489	5	4271729	4274674	15.6492	AT5G13330	1	1	1506	AT5G13330	898	898	892	892	1	118	118	6	6	0.006682	2	15.6492	5
ERF1A	AT4G17500	47.4315	37.185	-35.9178	-2.58003	0.001746	-2.63616	-5.755e-05	1	0.384686	58.2943	AT4G17500	1	1	1189	3147	3147	3147	3147	1	0	0	0	0	0	1	58.2943	4	9759202	9760391	56.7756	AT4G17500	1	1	1189	AT4G17500	2555	2555	2555	2555	1	0	0	0	0	0	1	56.7756	4
ERF2	AT5G47220	16.0501	12.3155	-13.1768	-2.13637	0.003425	-2.27341	-2.189e-05	1	0.621217	23.9188	AT5G47220	1	1	1314	1427	1427	1427	1427	1	0	0	0	0	0	1	23.9188	5	19171642	19172956	24.0686	AT5G47220	1	1	1314	AT5G47220	1197	1197	1197	1197	1	0	0	0	0	0	1	24.0686	5
ERF4	AT3G15210	59.2219	22.0991	-27.8829	-1.95151	0.0427254	-2.02669	-4.708e-05	1	1	41.2877	AT3G15210	1	1	1260	2362	2362	2362	2362	1	0	0	0	0	0	1	41.2877	3	5121302	5122562	53.8699	AT3G15210	1	1	1260	AT3G15210	2569	2569	2569	2569	1	0	0	0	0	0	1	53.8699	3
ERS1	AT2G40940	48.8606	7.26147	-23.0859	-2.90374	0.00012	-3.0418	-3.568e-05	1	0.0545826	55.5971	AT2G40940	1	1	2428	6141	6141	6129	6129	1	1304	1304	12	12	0.001954	6	55.5971	2	17084320	17087326	30.6107	AT2G40940	1	1	2428	AT2G40940	2824	2824	2813	2813	1	744	744	11	11	0.003895	6	30.6107	2
ERS2	AT1G04310	5.61117	3.05414	-4.04117	-5.10325	0.007614	-4.94341	-6.352e-06	1	1	6.15947	AT1G04310	2	2	2596	727	727	726	726	1	76	76	1	1	0.001376	5	6.15947	1	1154739	1157813	4.86492	AT1G04310	2	2	2596	AT1G04310	479	479	478	478	1	29	29	1	1	0.002088	5	4.86492	1
ETR2	AT3G23150	6.1623	2.59588	-4.75971	-16.0958	0.0005259	-12.5071	-7.396e-06	1	0.162884	6.09036	AT3G23150	2	2	3233	894	894	894	894	1	42	42	0	0	0	5	6.09036	3	8254558	8257888	6.30905	AT3G23150	2	1	3233	AT3G23150	772	772	772	772	1	37	37	0	0	0	5	6.30905	3
EXL2	AT5G64260	139.039	70.2891	-83.6388	-2.03158	0.0186595	-2.01818	-0.0001292	1	1	189.34	AT5G64260	1	1	1691	14537	14537	14537	14537	1	0	0	0	0	0	1	189.34	5	25703648	25705339	165.027	AT5G64260	1	1	1691	AT5G64260	10562	10562	10562	10562	1	0	0	0	0	0	1	165.027	5
EXL3_1	AT1G75900	21.061	7.40462	15.0738	3.42313	0.0001955	3.17087	2.146e-05	1	0.0812363	5.44376	AT1G75900	1	1	1764	442	442	436	436	1	131	131	6	6	0.0135747	5	5.44376	1	28498820	28501254	6.56037	AT1G75900	1	1	1764	AT1G75900	439	439	438	438	1	174	174	1	1	0.002278	5	6.56037	1
EXPA11	AT1G20190	18.9962	5.58786	-8.38243	-2.18368	0.037621	-2.34512	-1.465e-05	1	1	6.00675	AT1G20190	2	1	1342	369	369	366	366	1	100	100	3	3	0.00813	5	6.00675	1	6998334	6999839	17.1088	AT1G20190	2	1	1342	AT1G20190	872	872	869	869	1	225	225	3	3	0.00344	5	17.1088	1
EXPA18	AT1G62980	5.50016	1.63115	-2.97674	-6.22093	0.0225848	-5.61247	-4.664e-06	1	1	2.42959	AT1G62980	1	1	1251	138	138	138	138	1	34	34	0	0	0	3	2.42959	1	23331562	23333246	2.64001	AT1G62980	1	1	1251	AT1G62980	125	125	125	125	1	16	16	0	0	0	3	2.64001	1
EXPA3	AT2G37640	36.2591	5.98075	-13.7129	-2.00458	0.0483025	-2.18489	-2.469e-05	1	1	11.6238	AT2G37640	2	1	1783	957	957	941	941	1	149	149	16	16	0.0167189	5	11.6238	2	15787522	15790139	26.6435	AT2G37640	2	1	1783	AT2G37640	1807	1807	1798	1798	1	403	403	9	9	0.004981	5	26.6435	2
EXPA7	AT1G12560	4.87766	2.0542	-2.83	-3.0836	0.0493209	-3.09994	-4.517e-06	1	1	3.72666	AT1G12560	1	1	1117	190	190	189	189	1	42	42	1	1	0.005263	3	3.72666	1	4276504	4277969	3.64267	AT1G12560	1	1	1117	AT1G12560	154	154	154	154	1	29	29	0	0	0	3	3.64267	1
EXPA8	AT2G40610	65.249	9.99811	-36.9002	-5.08467	0.001793	-5.38044	-6.374e-05	1	0.392539	7.46348	AT2G40610	1	1	1325	454	454	449	449	1	112	112	5	5	0.0110132	3	7.46348	2	16948790	16950705	61.8755	AT2G40610	1	1	1325	AT2G40610	3106	3106	3103	3103	1	631	631	3	3	0.0009659	3	61.8755	2
EXT2	AT3G54590	5.86951	2.4626	-4.2123	-5.16334	0.004478	-5.01251	-6.62e-06	1	0.725808	5.91252	AT3G54590	3	1	2656	711	713	711	713	0.997195	2	2	0	0	0	6	5.91252	3	20206127	20208783	3.58119	AT3G54590	3	1	2656	AT3G54590	358	360	358	360	0.994444	1	1	0	0	0	6	3.58119	3
EXT3	AT1G21310	547.01	198.096	-286.328	-2.18614	0.0009784	-2.24982	-0.0004481	1	0.261158	715.032	AT1G21310	1	1	1654	53704	53706	53695	53697	0.999963	5532	5532	9	9	0.0001676	2	715.032	1	7453244	7455009	422.34	AT1G21310	1	1	1654	AT1G21310	26443	26445	26437	26439	0.999924	2245	2245	6	6	0.0002269	2	422.34	1
FAMT	AT3G44860	9.25212	3.05754	5.55407	3.81451	0.006021	3.41649	7.829e-06	1	0.894274	3.10469	AT3G44860	1	1	1660	234	234	234	234	1	36	36	0	0	0	3	3.10469	3	16379570	16381434	1.20965	AT3G44860	1	1	1660	AT3G44860	76	76	76	76	1	9	9	0	0	0	3	1.20965	3
FDH1	AT5G14780	112.482	64.1686	-87.6773	-2.26395	3.339e-05	-2.43526	-0.0001452	1	0.0206864	171.231	AT5G14780	3	3	2430	18956	18956	18892	18892	1	7166	7166	64	64	0.003376	8	171.231	5	4776732	4779526	136.412	AT5G14780	3	2	2430	AT5G14780	12569	12569	12546	12546	1	4300	4300	23	23	0.00183	8	136.412	5
FLOT2	AT5G25260	10.7643	6.29042	8.2358	4.584	0.0001985	4.12005	1.167e-05	1	0.0814596	3.22788	AT5G25260	1	1	1699	249	249	249	249	1	12	12	0	0	0	2	3.22788	5	8752683	8754522	2.14604	AT5G25260	1	1	1699	AT5G25260	137	138	137	138	0.992754	6	6	0	0	0	2	2.14604	5
FLZ3	AT2G44670	141.661	57.8246	103.39	3.42515	3.858e-07	3.18395	0.0001435	0.0126655	0.0004523	57.5636	AT2G44670	1	1	898	2358	2358	2347	2347	1	378	378	11	11	0.004665	2	57.5636	2	18425110	18426121	28.7456	AT2G44670	1	1	898	AT2G44670	977	977	977	977	1	255	255	0	0	0	2	28.7456	2
FMOGS-OX1	AT1G65860	12.1108	1.62551	6.37455	2.40774	0.0169688	2.21555	8.745e-06	1	1	4.69963	AT1G65860	1	1	1734	370	370	370	370	1	102	102	0	0	0	7	4.69963	1	24498953	24502776	2.55984	AT1G65860	1	1	1734	AT1G65860	168	168	168	168	1	66	66	0	0	0	7	2.55984	1
FUM2	AT5G50950	15.4273	6.86508	10.7324	2.37204	0.003558	2.19512	1.471e-05	1	0.634844	8.67354	AT5G50950	4	3	2552	1061	1061	1005	1005	1	786	786	56	56	0.0527804	22	8.67354	5	20729430	20733941	6.49142	AT5G50950	4	0	2552	AT5G50950	635	635	627	627	1	504	504	8	8	0.0125984	22	6.49142	5
GASA6	AT1G74670	120.116	59.3668	-87.144	-4.50287	2.201e-05	-4.65216	-0.0001432	0.722778	0.0153782	76.1669	AT1G74670	1	1	910	3173	3173	3147	3147	1	1048	1048	26	26	0.008194	3	76.1669	1	28053029	28054149	124.209	AT1G74670	1	1	910	AT1G74670	4298	4298	4278	4278	1	1390	1390	20	20	0.004653	3	124.209	1
GASA9	AT1G22690	194.883	105.058	-125.168	-2.61237	0.0004783	-2.75123	-0.000208	1	0.152829	170.058	AT1G22690	3	1	764	6083	6083	5899	5899	1	3384	3384	184	184	0.0302482	8	170.058	1	8027125	8028168	178.585	AT1G22690	3	1	764	AT1G22690	5180	5180	5164	5164	1	2535	2535	16	16	0.003089	8	178.585	1
gene:AT1G04800	AT1G04800	48.2124	18.3282	-24.955	-1.90905	0.004678	-2.02917	-4.107e-05	1	0.741633	67.2752	AT1G04800	1	1	1027	3137	3137	3137	3137	1	0	0	0	0	0	1	67.2752	1	1348451	1349478	41.5227	AT1G04800	1	1	1027	AT1G04800	1614	1614	1614	1614	1	0	0	0	0	0	1	41.5227	1
gene:AT1G09533	AT1G09533	6.57965	3.15326	3.73509	3.73661	0.0193749	3.28943	5.262e-06	1	1	2.53522	AT1G09533	1	1	139	16	16	16	16	1	0	0	0	0	0	1	2.53522	1	28212218	28212357	0.760322	AT1G09533	1	1	139	AT1G09533	4	4	4	4	1	0	0	0	0	0	1	0.760322	1
gene:AT1G10140	AT1G10140	26.0491	3.92957	-14.1368	-2.01293	0.008446	-2.09995	-2.28e-05	1	1	36.8011	AT1G10140	1	1	1182	1975	1975	1975	1975	1	0	0	0	0	0	1	36.8011	1	3322553	3323735	18.8659	AT1G10140	1	1	1182	AT1G10140	844	844	844	844	1	0	0	0	0	0	1	18.8659	1
gene:AT1G10340	AT1G10340	14.9072	12.2475	12.8318	3.87403	1.628e-05	3.56197	1.816e-05	0.534407	0.0118757	6.33131	AT1G10340	2	1	2042	591	591	587	587	1	52	52	4	4	0.006768	4	6.33131	1	3390321	3392633	3.8946	AT1G10340	2	1	2042	AT1G10340	301	301	301	301	1	12	12	0	0	0	4	3.8946	1
gene:AT1G11185	AT1G11185	10.2045	3.42974	-7.09986	-3.24803	0.0007038	-3.3781	-1.131e-05	1	0.208165	11.9754	AT1G11185	1	1	526	286	286	286	286	1	0	0	0	0	0	1	11.9754	1	3749509	3750035	7.13272	AT1G11185	1	1	526	AT1G11185	142	142	142	142	1	0	0	0	0	0	1	7.13272	1
gene:AT1G12010	AT1G12010	23.4483	3.73373	11.5686	2.3419	0.0102	2.15093	1.543e-05	1	1	12.5557	AT1G12010	1	1	1370	783	783	781	781	1	268	268	2	2	0.002554	4	12.5557	1	4056164	4057968	9.31492	AT1G12010	1	1	1370	AT1G12010	483	483	483	483	1	187	187	0	0	0	4	9.31492	1
gene:AT1G12845	AT1G12845	41.2035	3.11698	-17.6175	-2.51257	0.008019	-2.79471	-3.134e-05	1	1	12.0909	AT1G12845	1	1	776	426	426	426	426	1	0	0	0	0	0	1	12.0909	1	4378831	4379607	26.8979	AT1G12845	1	1	776	AT1G12845	790	790	790	790	1	0	0	0	0	0	1	26.8979	1
gene:AT1G13990	AT1G13990	86.4757	39.6335	-54.7445	-2.08367	0.0004425	-2.17907	-8.794e-05	1	0.145291	132.184	AT1G13990	3	3	1258	7691	7691	7550	7550	1	3535	3535	141	141	0.0183331	12	132.184	1	4794663	4796599	92.1802	AT1G13990	3	2	1258	AT1G13990	4449	4449	4389	4389	1	1925	1925	60	60	0.0134862	12	92.1802	1
gene:AT1G14890	AT1G14890	47.91	6.84935	-25.5698	-2.16277	0.0158423	-2.29738	-4.388e-05	1	1	28.9956	AT1G14890	1	1	1109	1460	1460	1460	1460	1	0	0	0	0	0	1	28.9956	1	5136873	5137982	53.7954	AT1G14890	1	1	1109	AT1G14890	2258	2258	2258	2258	1	0	0	0	0	0	1	53.7954	1
gene:AT1G15125	AT1G15125	180.415	36.3506	-94.6105	-2.56893	0.0124075	-2.55135	-0.0001488	1	1	171.528	AT1G15125	2	2	1495	11697	11698	11642	11643	0.999914	2540	2540	55	55	0.004702	6	171.528	1	5204311	5205964	90.0972	AT1G15125	2	2	1495	AT1G15125	5126	5126	5098	5098	1	1026	1026	28	28	0.005462	6	90.0972	1
gene:AT1G15670	AT1G15670	33.6581	19.7437	-23.1502	-2.16147	0.003883	-2.27372	-3.841e-05	1	0.667462	38.8409	AT1G15670	1	1	1721	3035	3035	3035	3035	1	0	0	0	0	0	1	38.8409	1	5389951	5391672	42.3261	AT1G15670	1	1	1721	AT1G15670	2757	2757	2757	2757	1	0	0	0	0	0	1	42.3261	1
gene:AT1G15790	AT1G15790	4.69011	1.8446	3.32009	4.39107	0.0353533	3.76255	4.701e-06	1	1	1.45775	AT1G15790	5	0	1390	93	93	92	92	1	85	85	1	1	0.0107527	13	1.45775	1	5438170	5440131	0.760322	AT1G15790	5	2	1390	AT1G15790	40	40	40	40	1	37	37	0	0	0	13	0.760322	1
gene:AT1G16500	AT1G16500	8.32813	2.99411	4.95552	2.28068	0.0476292	2.0969	6.772e-06	1	1	4.79171	AT1G16500	1	1	1287	284	284	280	280	1	35	35	4	4	0.0140845	2	4.79171	1	5638778	5640202	3.40786	AT1G16500	1	1	1287	AT1G16500	166	166	166	166	1	24	24	0	0	0	2	3.40786	1
gene:AT1G21326	AT1G21326	5.80167	1.78262	-3.11646	-5.71601	0.0225848	-5.27851	-4.888e-06	1	1	6.13687	AT1G21326	1	1	1231	296	343	296	343	0.862974	0	0	0	0	0	1	6.13687	1	7468764	7469995	2.96192	AT1G21326	1	1	1231	AT1G21326	123	138	123	138	0.891304	0	0	0	0	0	1	2.96192	1
gene:AT1G22440	AT1G22440	8.618	1.35569	-3.84732	-2.39769	0.036075	-2.4948	-6.228e-06	1	1	10.7468	AT1G22440	1	1	1783	877	877	870	870	1	515	515	7	7	0.007982	9	10.7468	1	7922275	7925097	5.09753	AT1G22440	1	1	1783	AT1G22440	346	346	344	344	1	202	202	2	2	0.00578	9	5.09753	1
gene:AT1G24147	AT1G24147	22.9909	7.5095	11.9001	2.36399	0.0169042	2.1663	1.64e-05	1	1	5.00455	AT1G24147	1	1	933	219	219	212	212	1	35	35	7	7	0.0319635	2	5.00455	1	8542211	8543545	7.41946	AT1G24147	1	1	933	AT1G24147	266	266	262	262	1	70	70	4	4	0.0150376	2	7.41946	1
gene:AT1G24580	AT1G24580	9.70429	3.21219	4.41186	2.49786	0.0399457	2.29949	6.173e-06	1	1	2.46657	AT1G24580	1	1	884	99	99	99	99	1	0	0	0	0	0	1	2.46657	1	8709940	8710824	5.67876	AT1G24580	1	1	884	AT1G24580	190	190	190	190	1	0	0	0	0	0	1	5.67876	1
gene:AT1G26240	AT1G26240	8.02377	3.03264	-5.27047	-19.7487	0.0001476	-14.7901	-8.182e-06	1	0.0624945	8.17388	AT1G26240	1	1	1773	655	658	655	658	0.995441	0	0	0	0	0	1	8.17388	1	9077873	9079646	3.21883	AT1G26240	1	1	1773	AT1G26240	215	216	215	216	0.99537	0	0	0	0	0	1	3.21883	1
gene:AT1G26250	AT1G26250	43.2224	30.1629	-34.3997	-5.45643	2.326e-09	-5.71845	-5.431e-05	7.638e-05	4.774e-06	47.2984	AT1G26250	1	1	1627	3492	3499	3487	3494	0.997997	0	0	5	5	0.001429	1	47.2984	1	9083837	9085464	38.3895	AT1G26250	1	1	1627	AT1G26250	2367	2369	2362	2364	0.999154	0	0	5	5	0.002111	1	38.3895	1
gene:AT1G31550	AT1G31550	8.41028	1.68759	4.93049	2.37584	0.041477	2.18027	6.765e-06	1	1	4.01813	AT1G31550	2	2	1469	272	272	268	268	1	85	85	4	4	0.0147059	7	4.01813	1	11295445	11297379	2.89572	AT1G31550	2	2	1469	AT1G31550	162	162	161	161	1	53	53	1	1	0.006173	7	2.89572	1
gene:AT1G35710	AT1G35710	5.96538	1.62709	3.25482	4.0975	0.0353533	3.53714	4.598e-06	1	1	2.17206	AT1G35710	1	1	4127	407	407	407	407	1	9	9	0	0	0	2	2.17206	1	13220470	13224681	0.435338	AT1G35710	1	1	4127	AT1G35710	68	68	68	68	1	3	3	0	0	0	2	0.435338	1
gene:AT1G43910	AT1G43910	7.51693	1.44576	4.41549	4.16815	0.0119384	3.66368	6.241e-06	1	1	1.97316	AT1G43910	1	1	1652	148	148	148	148	1	11	11	0	0	0	3	1.97316	1	16655883	16657686	1.19951	AT1G43910	1	1	1652	AT1G43910	75	75	75	75	1	7	7	0	0	0	3	1.19951	1
gene:AT1G48750	AT1G48750	49.3904	11.4485	-24.2375	-2.34456	0.002695	-2.55528	-4.176e-05	1	0.517364	31.8225	AT1G48750	1	1	544	788	788	786	786	1	0	0	2	2	0.002538	1	31.8225	1	18035966	18036510	30.4524	AT1G48750	1	1	544	AT1G48750	628	628	627	627	1	0	0	1	1	0.001592	1	30.4524	1
gene:AT1G50060	AT1G50060	4.53533	2.86895	-3.54267	-10.3021	0.003446	-8.48424	-5.519e-06	1	0.621692	4.89439	AT1G50060	1	1	765	170	170	170	170	1	49	49	0	0	0	2	4.89439	1	18551120	18552660	3.24653	AT1G50060	1	1	765	AT1G50060	94	94	94	94	1	25	25	0	0	0	2	3.24653	1
gene:AT1G51913	AT1G51913	17.3726	1.60946	-6.92036	-5.08841	0.004411	-5.40407	-1.189e-05	1	0.725808	1.596	AT1G51913	1	1	345	25	25	25	25	1	6	6	0	0	0	2	1.596	1	19292908	19293339	5.97349	AT1G51913	1	1	345	AT1G51913	79	79	78	78	1	32	32	1	1	0.0126582	2	5.97349	1
gene:AT1G53633	AT1G53633	10.6045	1.52807	-4.35671	-2.18994	0.0366653	-2.31461	-7.28e-06	1	1	4.59053	AT1G53633	1	1	451	106	106	94	94	1	3	3	12	12	0.113208	2	4.59053	1	20017388	20017932	7.08861	AT1G53633	1	1	451	AT1G53633	143	143	121	121	1	0	0	22	22	0.153846	2	7.08861	1
gene:AT1G64360	AT1G64360	9.02592	3.70183	-3.61984	-2.22426	0.036075	-2.32224	-5.899e-06	1	1	9.73332	AT1G64360	1	1	706	312	312	312	312	1	84	84	0	0	0	2	9.73332	1	23887808	23888615	2.95648	AT1G64360	1	1	706	AT1G64360	79	79	79	79	1	20	20	0	0	0	2	2.95648	1
gene:AT1G65490	AT1G65490	88.7062	7.48623	44.044	2.70815	0.0156543	2.49773	6.379e-05	1	1	12.5251	AT1G65490	3	1	728	419	419	414	414	1	169	169	5	5	0.0119332	6	12.5251	1	24354645	24355490	28.6714	AT1G65490	3	0	728	AT1G65490	794	794	790	790	1	256	256	4	4	0.005038	6	28.6714	1
gene:AT1G66180	AT1G66180	87.1905	29.8046	-58.6316	-3.23205	5.203e-05	-3.29195	-9.165e-05	1	0.0289557	96.03	AT1G66180	1	1	1719	7495	7495	7495	7495	1	0	0	0	0	0	1	96.03	1	24647120	24648839	103.717	AT1G66180	1	1	1719	AT1G66180	6747	6748	6747	6748	0.999852	0	0	0	0	0	1	103.717	1
gene:AT1G67860	AT1G67860	34.5325	14.1098	-16.7771	-1.86699	0.0167468	-2.05033	-2.982e-05	1	1	28.167	AT1G67860	1	1	606	775	775	775	775	1	0	0	0	0	0	1	28.167	1	25444751	25445357	31.7403	AT1G67860	1	1	606	AT1G67860	728	728	728	728	1	0	0	0	0	0	1	31.7403	1
gene:AT1G73120	AT1G73120	62.254	30.3284	-41.5597	-5.46006	5.974e-09	-5.59117	-6.44e-05	0.0001961	1.09e-05	65.5363	AT1G73120	1	1	696	2073	2073	2071	2071	1	366	366	2	2	0.0009648	2	65.5363	1	27497175	27498062	45.2881	AT1G73120	1	1	696	AT1G73120	1199	1199	1193	1193	1	219	219	6	6	0.005004	2	45.2881	1
gene:AT1G77330	AT1G77330	35.5847	14.7963	-26.8238	-5.18681	8.745e-08	-5.40124	-4.188e-05	0.002871	0.0001305	39.9597	AT1G77330	1	1	1384	2521	2521	2511	2511	1	913	913	10	10	0.003967	4	39.9597	1	29062944	29064637	39.2882	AT1G77330	1	1	1384	AT1G77330	2071	2071	2058	2058	1	703	703	13	13	0.006277	4	39.2882	1
gene:AT1G77885	AT1G77885	8.88915	4.36792	-4.78147	-1.89354	0.0263973	-2.0018	-7.938e-06	1	1	12.968	AT1G77885	1	1	1053	620	620	620	620	1	0	0	0	0	0	1	12.968	1	29289872	29290925	8.80707	AT1G77885	1	1	1053	AT1G77885	351	351	351	351	1	0	0	0	0	0	1	8.80707	1
gene:AT1G80160	AT1G80160	19.7377	2.68593	-7.5203	-1.9795	0.0325685	-2.03663	-1.184e-05	1	1	26.1553	AT1G80160	3	3	1493	1798	1798	1773	1773	1	403	403	25	25	0.0139043	7	26.1553	1	30150896	30152614	8.68909	AT1G80160	3	1	1493	AT1G80160	491	491	491	491	1	164	164	0	0	0	7	8.68909	1
gene:AT1G80165	AT1G80165	4.0634	2.01902	-2.84752	-3.15273	0.0493209	-3.16251	-4.54e-06	1	1	4.07866	AT1G80165	1	1	216	40	40	40	40	1	0	0	0	0	0	1	4.07866	1	30152285	30152501	3.54729	AT1G80165	1	1	216	AT1G80165	29	29	29	29	1	0	0	0	0	0	1	3.54729	1
gene:AT2G01020	AT2G01020	208.047	108.638	-149.445	-2.89152	0.0003478	-2.99504	-0.0002441	1	0.121495	192.045	AT2G01020	1	0	164	0	1430	0	1430	0	0	0	0	0	0	1	192.045	2	5781	5945	240.368	AT2G01020	1	0	164	AT2G01020	0	1492	0	1492	0	0	0	0	0	0	1	240.368	2
gene:AT2G05510	AT2G05510	398.377	374.505	-382.531	-12.9593	2.771e-23	-13.8461	-0.0006074	9.097e-19	4.548e-19	417.548	AT2G05510	6	6	812	15407	15417	15384	15394	0.99935	5224	5225	23	23	0.001492	12	417.548	2	2015623	2016772	403.997	AT2G05510	6	5	812	AT2G05510	12419	12427	12408	12416	0.999356	5040	5041	11	11	0.0008852	12	403.997	2
gene:AT2G08770	AT2G08770	5.89733	1.82581	-2.54764	-3.60784	0.0396994	-3.55223	-4.087e-06	1	1	0	AT2G08770	1	0	226	0	0	0	0	NaN	0	0	0	0	NaN	1	0	2	15029956	15030182	4.67632	AT2G08770	1	0	226	AT2G08770	0	40	0	40	0	0	0	0	0	0	1	4.67632	2
gene:AT2G15830	AT2G15830	11.9534	3.61899	-7.91217	-4.05948	0.0001421	-4.23705	-1.273e-05	1	0.0613831	6.12629	AT2G15830	1	1	737	205	205	205	205	1	0	0	0	0	0	1	6.12629	2	6893948	6894685	11.5794	AT2G15830	1	1	737	AT2G15830	323	323	323	323	1	0	0	0	0	0	1	11.5794	2
gene:AT2G20142	AT2G20142	12.6331	5.26138	7.14578	2.81109	0.003766	2.5787	9.93e-06	1	0.661191	6.25315	AT2G20142	1	1	1032	336	336	293	293	1	49	49	43	43	0.127976	3	6.25315	2	8695373	8696643	2.89302	AT2G20142	1	1	1032	AT2G20142	119	119	113	113	1	27	27	6	6	0.0504202	3	2.89302	2
gene:AT2G22880	AT2G22880	57.5023	14.2459	-27.5212	-3.6309	0.0008692	-3.86282	-4.654e-05	1	0.242351	22.0248	AT2G22880	1	1	345	345	345	345	345	1	0	0	0	0	0	1	22.0248	2	9741118	9741463	28.2592	AT2G22880	1	1	345	AT2G22880	369	369	369	369	1	0	0	0	0	0	1	28.2592	2
gene:AT2G24980	AT2G24980	4.19255	2.25745	-3.25518	-38.8349	0.001966	-17.2102	-5.045e-06	1	0.40857	3.49819	AT2G24980	3	0	1914	300	304	300	304	0.986842	0	0	0	0	0	4	3.49819	2	10622395	10624309	2.33291	AT2G24980	3	0	1914	AT2G24980	168	169	168	169	0.994083	0	0	0	0	0	4	2.33291	2
gene:AT2G25510	AT2G25510	578.563	210.64	338.071	4.21657	1.793e-06	3.83417	0.0004799	0.0588647	0.001784	83.5782	AT2G25510	2	2	760	2904	2904	2884	2884	1	706	706	20	20	0.006887	4	83.5782	2	10856270	10857217	107.11	AT2G25510	2	2	760	AT2G25510	3081	3081	3081	3081	1	775	775	0	0	0	4	107.11	2
gene:AT2G26695	AT2G26695	7.94341	2.67774	-4.59648	-6.507	0.00133	-6.16221	-7.194e-06	1	0.33341	8.15645	AT2G26695	2	2	937	348	348	347	347	1	56	56	1	1	0.002874	4	8.15645	2	11364995	11366030	4.31424	AT2G26695	2	2	937	AT2G26695	153	153	153	153	1	24	24	0	0	0	4	4.31424	2
gene:AT2G28140	AT2G28140	10.9013	2.26051	5.46102	5.30636	0.001707	4.6168	7.774e-06	1	0.378791	1.06364	AT2G28140	1	1	1201	58	58	58	58	1	5	5	0	0	0	2	1.06364	2	11994953	11996236	0.65998	AT2G28140	1	1	1201	AT2G28140	30	30	30	30	1	2	2	0	0	0	2	0.65998	2
gene:AT2G29300	AT2G29300	12.3231	2.77792	-6.01917	-2.24608	0.008157	-2.36592	-9.796e-06	1	1	16.1796	AT2G29300	2	2	1202	895	895	883	883	1	413	413	12	12	0.0134078	8	16.1796	2	12588190	12589759	8.79241	AT2G29300	2	2	1202	AT2G29300	424	424	400	400	1	162	162	24	24	0.0566038	8	8.79241	2
gene:AT2G30230	AT2G30230	5.84988	1.92159	-3.96901	-3.32957	0.0107504	-3.38294	-6.316e-06	1	1	3.56254	AT2G30230	1	1	1119	181	181	181	181	1	0	0	0	0	0	1	3.56254	2	12897053	12898172	7.17788	AT2G30230	1	1	1119	AT2G30230	304	304	304	304	1	0	0	0	0	0	1	7.17788	2
gene:AT2G36090	AT2G36090	6.98521	2.56554	-3.03585	-2.16946	0.0436666	-2.25939	-4.962e-06	1	1	4.63357	AT2G36090	1	1	1079	227	227	227	227	1	0	0	0	0	0	1	4.63357	2	15158560	15159639	3.79545	AT2G36090	1	1	1079	AT2G36090	155	155	155	155	1	0	0	0	0	0	1	3.79545	2
gene:AT2G36690	AT2G36690	13.1211	4.61358	-7.70851	-3.76712	0.0003324	-3.95414	-1.242e-05	1	0.118416	6.38508	AT2G36690	2	1	1466	429	429	425	425	1	132	132	4	4	0.009324	7	6.38508	2	15379659	15382131	14.4722	AT2G36690	2	1	1466	AT2G36690	805	805	803	803	1	217	217	2	2	0.002484	7	14.4722	2
gene:AT2G37030	AT2G37030	3.00338	0.968519	-1.86818	-154.067	0.0313193	-15.1393	-2.891e-06	1	1	3.00338	AT2G37030	1	1	682	93	93	93	93	1	0	0	0	0	0	1	3.00338	2	15553650	15554332	0.968519	AT2G37030	1	1	682	AT2G37030	25	25	25	25	1	0	0	0	0	0	1	0.968519	2
gene:AT2G37750	AT2G37750	67.7135	18.7892	-34.2648	-2.18706	0.005387	-2.33064	-5.819e-05	1	0.822582	51.1779	AT2G37750	1	1	723	1680	1680	1680	1680	1	0	0	0	0	0	1	51.1779	2	15830869	15831592	51.4172	AT2G37750	1	1	723	AT2G37750	1407	1407	1407	1407	1	0	0	0	0	0	1	51.4172	2
gene:AT2G37870	AT2G37870	6.96982	1.04352	-3.2186	-19.8182	0.00169	-12.7529	-5.104e-06	1	0.378791	1.19886	AT2G37870	1	1	643	35	35	35	35	1	4	4	0	0	0	2	1.19886	2	15859203	15859942	1.93125	AT2G37870	1	1	643	AT2G37870	47	47	47	47	1	13	13	0	0	0	2	1.93125	2
gene:AT2G39710	AT2G39710	22.1929	14.4022	17.4892	2.77213	0.001076	2.55351	2.434e-05	1	0.283462	7.64342	AT2G39710	1	1	1654	574	574	574	574	1	0	0	0	0	0	1	7.64342	2	16561787	16563441	11.757	AT2G39710	1	1	1654	AT2G39710	736	736	736	736	1	0	0	0	0	0	1	11.757	2
gene:AT2G39980	AT2G39980	15.8543	7.96402	-11.3815	-4.2012	6.288e-06	-4.36743	-1.798e-05	0.206444	0.00558	17.3653	AT2G39980	1	1	2510	1979	1979	1979	1979	1	0	0	0	0	0	1	17.3653	2	16687672	16690182	11.7369	AT2G39980	1	1	2510	AT2G39980	1115	1115	1115	1115	1	0	0	0	0	0	1	11.7369	2
gene:AT2G41380	AT2G41380	5.04246	2.82594	-3.90949	-4.51756	0.007614	-4.4349	-6.161e-06	1	1	5.76429	AT2G41380	1	1	1280	339	339	335	335	1	29	29	4	4	0.0117994	2	5.76429	2	17251818	17253194	5.2636	AT2G41380	1	1	1280	AT2G41380	255	255	255	255	1	24	24	0	0	0	2	5.2636	2
gene:AT2G43150	AT2G43150	255.586	119.112	-180.477	-2.41071	0.0004775	-2.48692	-0.0002891	1	0.152829	340.736	AT2G43150	1	1	1411	21853	21853	21829	21829	1	577	577	24	24	0.001098	2	340.736	2	17945661	17947155	266.253	AT2G43150	1	1	1411	AT2G43150	14227	14228	14218	14219	0.99993	255	255	9	9	0.0006326	2	266.253	2
gene:AT2G43590	AT2G43590	82.367	29.6902	-47.8795	-4.95778	6.001e-07	-5.3766	-7.956e-05	0.0197039	0.0006356	43.5931	AT2G43590	1	1	1110	2198	2198	2197	2197	1	393	393	1	1	0.000455	2	43.5931	2	18081303	18082776	45.5587	AT2G43590	1	1	1110	AT2G43590	1921	1921	1914	1914	1	234	234	7	7	0.003644	2	45.5587	2
gene:AT2G46420	AT2G46420	13.893	1.42889	5.65158	2.30478	0.0312527	2.11602	7.685e-06	1	1	5.6038	AT2G46420	3	2	2877	733	733	732	732	1	316	316	1	1	0.001364	14	5.6038	2	19053469	19057162	4.21527	AT2G46420	3	0	2877	AT2G46420	462	462	459	459	1	237	237	3	3	0.006494	14	4.21527	2
gene:AT2G47540	AT2G47540	7.78884	2.67476	-4.90382	-3.1696	0.008263	-3.26222	-7.817e-06	1	1	7.60752	AT2G47540	1	1	773	267	267	267	267	1	59	59	0	0	0	2	7.60752	2	19505826	19506681	5.26373	AT2G47540	1	1	773	AT2G47540	158	158	154	154	1	35	35	4	4	0.0253165	2	5.26373	2
gene:AT3G01490	AT3G01490	10.5779	7.74785	-8.52415	-2.30234	0.001653	-2.43587	-1.387e-05	1	0.378791	16.6092	AT3G01490	2	2	2066	1577	1577	1558	1558	1	392	392	19	19	0.0120482	7	16.6092	3	190830	193721	14.7964	AT3G01490	2	2	2066	AT3G01490	1164	1164	1157	1157	1	306	306	7	7	0.006014	7	14.7964	3
gene:AT3G01715	AT3G01715	24.8344	4.24422	7.60824	4.64965	0.0427593	4.35177	1.046e-05	1	1	6.25394	AT3G01715	1	0	162	0	46	0	46	0	0	0	0	0	0	1	6.25394	3	1681815	1681977	0	AT3G01715	1	0	162	AT3G01715	0	0	0	0	NaN	0	0	0	0	NaN	1	0	3
gene:AT3G03535	AT3G03535	4.79834	0.376764	-1.84488	-17.4502	0.0313193	-9.20912	-2.865e-06	1	1	4.8329	AT3G03535	1	1	597	131	131	131	131	1	0	0	0	0	0	1	4.8329	3	6091591	6092188	0.619593	AT3G03535	1	1	597	AT3G03535	14	14	14	14	1	0	0	0	0	0	1	0.619593	3
gene:AT3G05937	AT3G05937	8.21893	3.04779	-5.11142	-2.05514	0.0164435	-2.16811	-8.401e-06	1	1	9.69089	AT3G05937	1	1	1075	473	473	473	473	1	0	0	0	0	0	1	9.69089	3	1775765	1776840	8.5531	AT3G05937	1	1	1075	AT3G05937	348	348	348	348	1	0	0	0	0	0	1	8.5531	3
gene:AT3G09925	AT3G09925	6.60403	2.72862	-4.04172	-3.84973	0.007284	-3.85943	-6.398e-06	1	1	4.97587	AT3G09925	1	1	841	191	191	190	190	1	54	54	1	1	0.005236	2	4.97587	3	3051608	3052850	4.27263	AT3G09925	1	1	841	AT3G09925	136	136	136	136	1	34	34	0	0	0	2	4.27263	3
gene:AT3G10120	AT3G10120	18.1292	1.08952	-7.2883	-2.3773	0.004504	-2.49803	-1.17e-05	1	0.725808	20.4132	AT3G10120	1	1	820	760	760	760	760	1	0	0	0	0	0	1	20.4132	3	3130071	3130891	6.18643	AT3G10120	1	1	820	AT3G10120	192	192	192	192	1	0	0	0	0	0	1	6.18643	3
gene:AT3G12710	AT3G12710	7.26252	5.14939	-6.10733	-4.3531	0.0003343	-4.41691	-9.637e-06	1	0.118416	6.75795	AT3G12710	1	1	1434	443	443	440	440	1	84	84	3	3	0.006772	3	6.75795	3	4040323	4042075	8.58597	AT3G12710	1	1	1434	AT3G12710	467	467	466	466	1	72	72	1	1	0.002141	3	8.58597	3
gene:AT3G13437	AT3G13437	8.82444	4.94957	5.79579	3.14436	0.004647	2.85604	8.107e-06	1	0.740728	4.40495	AT3G13437	2	1	545	116	116	109	109	1	16	16	7	7	0.0603448	4	4.40495	3	4376344	4376976	1.30894	AT3G13437	2	0	545	AT3G13437	27	27	27	27	1	0	0	0	0	0	4	1.30894	3
gene:AT3G15518	AT3G15518	14.3248	3.39053	-5.56123	-2.11693	0.0439344	-2.26615	-9.556e-06	1	1	5.82303	AT3G15518	1	1	643	170	170	170	170	1	0	0	0	0	0	1	5.82303	3	5249111	5249754	8.13592	AT3G15518	1	1	643	AT3G15518	198	198	198	198	1	0	0	0	0	0	1	8.13592	3
gene:AT3G16670	AT3G16670	96.2628	45.2128	-62.161	-9.894	5.608e-15	-10.1536	-9.487e-05	1.841e-10	3.682e-11	100.508	AT3G16670	1	1	836	3819	3819	3815	3815	1	489	489	4	4	0.001047	2	100.508	3	5681379	5682362	50.9777	AT3G16670	1	1	836	AT3G16670	1616	1616	1613	1613	1	321	321	3	3	0.001856	2	50.9777	3
gene:AT3G18250	AT3G18250	128.054	17.3553	-41.4986	-2.77629	0.0227399	-3.09141	-7.583e-05	1	1	13.5029	AT3G18250	1	1	367	225	225	225	225	1	0	0	0	0	0	1	13.5029	3	6258059	6258426	39.5238	AT3G18250	1	1	367	AT3G18250	549	549	549	549	1	0	0	0	0	0	1	39.5238	3
gene:AT3G19615	AT3G19615	13.5426	2.35561	-6.04234	-7.14424	0.001419	-7.15916	-9.951e-06	1	0.342338	3.36908	AT3G19615	1	1	438	67	67	67	67	1	0	0	0	0	0	1	3.36908	3	6814965	6815403	3.31773	AT3G19615	1	1	438	AT3G19615	55	55	55	55	1	0	0	0	0	0	1	3.31773	3
gene:AT3G20370	AT3G20370	39.3504	26.2385	31.2116	2.78432	0.0001103	2.61848	4.426e-05	1	0.0517168	20.1605	AT3G20370	2	1	1654	1523	1523	1514	1514	1	674	674	9	9	0.005909	8	20.1605	3	7105370	7107389	15.4949	AT3G20370	2	2	1654	AT3G20370	970	971	969	970	0.998969	430	430	1	1	0.00103	8	15.4949	3
gene:AT3G20395	AT3G20395	6.79696	2.80606	-5.0055	-9.91145	0.0007401	-8.80855	-7.801e-06	1	0.215052	7.00209	AT3G20395	1	1	865	289	289	275	275	1	192	192	14	14	0.0484429	5	7.00209	3	7111933	7113899	6.20058	AT3G20395	1	1	865	AT3G20395	211	211	203	203	1	145	145	8	8	0.0379147	5	6.20058	3
gene:AT3G22235	AT3G22235	1209.04	278.746	629.77	7.12377	0.000929	6.10863	0.0009134	1	0.252179	21.4156	AT3G22235	2	1	687	218	700	201	668	0.300898	193	391	17	32	0.0457143	6	21.4156	3	7854418	7855814	43.2277	AT3G22235	2	1	687	AT3G22235	359	1132	354	1124	0.314947	351	750	5	8	0.007067	6	43.2277	3
gene:AT3G22240	AT3G22240	30.4845	6.61357	-16.709	-2.9671	0.0004123	-3.1609	-2.749e-05	1	0.141011	23.1952	AT3G22240	1	1	621	535	672	523	654	0.799694	418	429	12	18	0.0267857	3	23.1952	3	7863605	7864895	16.4654	AT3G22240	1	1	621	AT3G22240	331	387	331	387	0.855297	236	242	0	0	0	3	16.4654	3
gene:AT3G26760	AT3G26760	5.93621	3.0535	-3.97692	-2.47304	0.036075	-2.57081	-6.426e-06	1	1	7.60089	AT3G26760	1	1	1359	472	472	469	469	1	110	110	3	3	0.006356	4	7.60089	3	9843459	9845176	5.48254	AT3G26760	1	1	1359	AT3G26760	283	283	282	282	1	68	68	1	1	0.003534	4	5.48254	3
gene:AT3G26770	AT3G26770	7.3542	3.67488	-4.92784	-2.05757	0.0230648	-2.16922	-8.098e-06	1	1	9.25333	AT3G26770	1	1	1202	510	510	505	505	1	98	98	5	5	0.009804	4	9.25333	3	9845333	9847200	9.7376	AT3G26770	1	1	1202	AT3G26770	443	443	443	443	1	99	99	0	0	0	4	9.7376	3
gene:AT3G28540	AT3G28540	11.6145	2.46315	4.24625	3.13129	0.0448957	2.79279	5.841e-06	1	1	3.64072	AT3G28540	2	1	2075	343	343	343	343	1	0	0	0	0	0	3	3.64072	3	10694174	10696249	1.15871	AT3G28540	2	1	2075	AT3G28540	91	91	91	91	1	0	0	0	0	0	3	1.15871	3
gene:AT3G28550	AT3G28550	10.0514	4.69622	-6.37717	-2.70771	0.002973	-2.83327	-1.024e-05	1	0.557726	11.2768	AT3G28550	2	2	3457	1767	1771	1766	1770	0.99774	10	10	1	1	0.0005647	4	11.2768	3	10700561	10704018	8.08609	AT3G28550	2	1	3457	AT3G28550	1057	1058	1057	1058	0.999055	0	0	0	0	0	4	8.08609	3
gene:AT3G41979	AT3G41979	217.12	108.524	-144.95	-2.89475	0.0004235	-2.99583	-0.0002371	1	0.143339	186.27	AT3G41979	1	0	164	0	1387	0	1387	0	0	0	0	0	0	1	186.27	3	14199752	14199916	217.008	AT3G41979	1	0	164	AT3G41979	0	1347	0	1347	0	0	0	0	0	0	1	217.008	3
gene:AT3G46280	AT3G46280	38.4145	12.1164	-17.7707	-2.02348	0.008764	-2.19791	-3.02e-05	1	1	32.4133	AT3G46280	1	1	1783	2645	2645	2624	2624	1	734	734	21	21	0.00794	6	32.4133	3	17005422	17008528	47.4633	AT3G46280	1	1	1783	AT3G46280	3212	3212	3203	3203	1	820	820	9	9	0.002802	6	47.4633	3
gene:AT3G47510	AT3G47510	7.1731	5.73318	-6.29713	-2.9296	0.001707	-3.05397	-1.008e-05	1	0.378791	9.94769	AT3G47510	1	1	693	321	321	313	313	1	148	148	8	8	0.0249221	3	9.94769	3	17510980	17511858	8.9977	AT3G47510	1	1	693	AT3G47510	239	239	236	236	1	118	118	3	3	0.0125523	3	8.9977	3
gene:AT3G53980	AT3G53980	17.2121	5.82477	-11.8685	-3.19126	0.0001038	-3.35915	-1.903e-05	1	0.0506565	18.7882	AT3G53980	2	2	803	686	686	685	685	1	187	187	1	1	0.001458	5	18.7882	3	19987561	19988463	12.0425	AT3G53980	2	1	803	AT3G53980	366	366	366	366	1	102	102	0	0	0	5	12.0425	3
gene:AT3G54040	AT3G54040	31.3092	23.9737	-25.6512	-6.47004	5.386e-10	-6.76343	-4.037e-05	1.768e-05	1.263e-06	34.1456	AT3G54040	2	1	1212	1911	1911	1879	1879	1	521	521	32	32	0.0167452	5	34.1456	3	20013725	20015653	28.514	AT3G54040	2	0	1212	AT3G54040	1310	1310	1308	1308	1	418	418	2	2	0.001527	5	28.514	3
gene:AT3G54580	AT3G54580	10.9136	3.95936	-7.31608	-3.8373	0.0004887	-3.95736	-1.158e-05	1	0.152829	11.4697	AT3G54580	1	1	3347	1740	1743	1740	1743	0.998279	0	0	0	0	0	1	11.4697	3	20200572	20203919	6.59149	AT3G54580	1	1	3347	AT3G54580	835	835	835	835	1	0	0	0	0	0	1	6.59149	3
gene:AT3G54880	AT3G54880	87.6872	44.0404	43.3746	2.06549	0.007252	2.01948	6.194e-05	1	1	70.2091	AT3G54880	1	1	1060	3478	3478	3379	3379	1	2013	2013	99	99	0.0284646	6	70.2091	3	20336686	20338598	25.7482	AT3G54880	1	1	1060	AT3G54880	1053	1053	1033	1033	1	749	749	20	20	0.0189934	6	25.7482	3
gene:AT3G60415	AT3G60415	38.1535	11.7633	20.571	2.73482	0.001349	2.56422	2.902e-05	1	0.334107	14.8774	AT3G60415	1	1	983	669	669	664	664	1	298	298	5	5	0.007474	4	14.8774	3	22334423	22335858	7.39148	AT3G60415	1	1	983	AT3G60415	276	276	275	275	1	109	109	1	1	0.003623	4	7.39148	3
gene:AT3G61280	AT3G61280	6.41949	1.76144	3.76797	4.27994	0.0128333	3.71401	5.33e-06	1	1	2.36244	AT3G61280	2	1	2079	225	225	223	223	1	57	57	2	2	0.008889	7	2.36244	3	22680959	22683769	0.482927	AT3G61280	2	1	2079	AT3G61280	38	38	38	38	1	19	19	0	0	0	7	0.482927	3
gene:AT3G62040	AT3G62040	14.4897	2.71548	-5.25716	-2.47101	0.0158396	-2.56526	-8.377e-06	1	1	16.5304	AT3G62040	1	1	930	704	704	698	698	1	366	366	6	6	0.008523	5	16.5304	3	22975327	22976603	4.28989	AT3G62040	1	1	930	AT3G62040	153	153	151	151	1	77	77	2	2	0.0130719	5	4.28989	3
gene:AT4G01870	AT4G01870	137.33	107.913	-121.762	-2.42793	3.616e-05	-2.59706	-0.0002019	1	0.0214583	197.189	AT4G01870	2	0	2236	20019	20019	20019	20019	1	0	0	0	0	0	2	197.189	4	808375	810611	209.703	AT4G01870	2	0	2236	AT4G01870	17747	17747	17747	17747	1	0	0	0	0	0	2	209.703	4
gene:AT4G03935	AT4G03935	7.29716	4.24479	5.44147	2.85263	0.0137547	2.60023	7.57e-06	1	1	3.98948	AT4G03935	1	1	933	135	169	135	169	0.798817	0	0	0	0	0	1	3.98948	4	1868782	1869715	2.32212	AT4G03935	1	1	933	AT4G03935	60	82	60	82	0.731707	0	0	0	0	0	1	2.32212	4
gene:AT4G07820	AT4G07820	19.4565	1.9713	-9.17858	-1.94396	0.0230789	-2.08974	-1.586e-05	1	1	13.0231	AT4G07820	1	1	827	489	489	489	489	1	0	0	0	0	0	1	13.0231	4	4636623	4637450	17.7632	AT4G07820	1	1	827	AT4G07820	556	556	556	556	1	0	0	0	0	0	1	17.7632	4
gene:AT4G08400	AT4G08400	2.70606	1.31006	-1.94131	-14.5384	0.0313193	-8.65709	-3.018e-06	1	1	2.02942	AT4G08400	3	1	1769	96	163	96	163	0.588957	0	0	0	0	0	5	2.02942	4	5323605	5325374	1.49357	AT4G08400	3	1	1769	AT4G08400	63	100	63	100	0.63	0	0	0	0	0	5	1.49357	4
gene:AT4G08410	AT4G08410	2.96364	0.982858	-2.0049	-14.7908	0.0156735	-8.84979	-3.117e-06	1	1	2.33973	AT4G08410	2	1	2391	179	254	179	254	0.704724	0	0	0	0	0	3	2.33973	4	5338818	5341209	1.13818	AT4G08410	2	1	2391	AT4G08410	74	103	74	103	0.718447	0	0	0	0	0	3	1.13818	4
gene:AT4G11890	AT4G11890	14.018	5.20616	7.6523	3.01616	0.001305	2.76251	1.068e-05	1	0.33341	6.68726	AT4G11890	4	3	1683	519	519	511	511	1	276	276	8	8	0.0154143	13	6.68726	4	7147864	7149942	2.32343	AT4G11890	4	2	1683	AT4G11890	152	152	148	148	1	78	78	4	4	0.0263158	13	2.32343	4
gene:AT4G12500	AT4G12500	18.9143	5.27263	-7.11221	-1.96397	0.0293392	-2.17854	-1.277e-05	1	1	7.50119	AT4G12500	1	1	966	329	329	329	329	1	0	0	0	0	0	1	7.50119	4	7413989	7414955	13.8944	AT4G12500	1	1	966	AT4G12500	507	508	507	508	0.998031	0	0	0	0	0	1	13.8944	4
gene:AT4G12980	AT4G12980	16.6242	4.98123	-10.2067	-2.71416	0.002059	-2.89251	-1.694e-05	1	0.422576	9.98669	AT4G12980	1	1	1793	815	815	813	813	1	173	173	2	2	0.002454	3	9.98669	4	7589246	7591259	21.0279	AT4G12980	1	1	1793	AT4G12980	1434	1434	1427	1427	1	334	334	7	7	0.004881	3	21.0279	4
gene:AT4G13390	AT4G13390	3.88478	2.16541	-3.26495	-59.1983	0.001966	-19.8729	-5.057e-06	1	0.40857	3.927	AT4G13390	3	3	1576	281	281	281	281	1	3	3	0	0	0	5	3.927	4	7783790	7785366	2.21294	AT4G13390	3	2	1576	AT4G13390	132	132	132	132	1	1	1	0	0	0	5	2.21294	4
gene:AT4G14020	AT4G14020	22.3961	4.01891	-9.62611	-1.83138	0.0313588	-2.00706	-1.721e-05	1	1	14.7566	AT4G14020	1	1	700	469	469	469	469	1	0	0	0	0	0	1	14.7566	4	8095049	8095749	15.815	AT4G14020	1	1	700	AT4G14020	419	419	419	419	1	0	0	0	0	0	1	15.815	4
gene:AT4G14930	AT4G14930	15.2564	4.49268	-9.54584	-2.26949	0.001687	-2.39695	-1.546e-05	1	0.378791	21.891	AT4G14930	2	2	1976	1998	1998	1964	1964	1	1174	1174	34	34	0.017017	10	21.891	4	8538585	8541899	16.9812	AT4G14930	2	2	1976	AT4G14930	1280	1280	1270	1270	1	726	726	10	10	0.007812	10	16.9812	4
gene:AT4G15160	AT4G15160	7.75488	1.64872	-4.11701	-2.98456	0.0148115	-3.06522	-6.581e-06	1	1	5.89057	AT4G15160	2	1	1103	295	295	295	295	1	0	0	0	0	0	3	5.89057	4	8646149	8647252	4.02426	AT4G15160	2	1	1103	AT4G15160	168	168	168	168	1	0	0	0	0	0	3	4.02426	4
gene:AT4G15390	AT4G15390	9.47024	3.96268	-5.4321	-1.99399	0.0168114	-2.10748	-8.962e-06	1	1	12.3445	AT4G15390	2	0	1736	973	973	973	973	1	0	0	0	0	0	3	12.3445	4	8792706	8794442	7.82287	AT4G15390	2	0	1736	AT4G15390	514	514	514	514	1	0	0	0	0	0	3	7.82287	4
gene:AT4G16146	AT4G16146	27.1794	20.1215	-21.7388	-3.27754	6.929e-06	-3.53814	-3.547e-05	0.227513	0.005834	29.847	AT4G16146	1	1	1008	1393	1393	1366	1366	1	1126	1126	27	27	0.0193826	7	29.847	4	9142071	9144583	30.0122	AT4G16146	1	1	1008	AT4G16146	1158	1158	1145	1145	1	954	954	13	13	0.0112263	7	30.0122	4
gene:AT4G16260	AT4G16260	77.4364	32.5655	-46.2402	-4.6905	4.296e-09	-4.83575	-7.069e-05	0.0001411	8.297e-06	88.3581	AT4G16260	2	1	1445	5808	5808	5797	5797	1	978	978	11	11	0.001894	4	88.3581	4	9199971	9201643	43.755	AT4G16260	2	1	1445	AT4G16260	2394	2394	2393	2393	1	382	382	1	1	0.0004177	4	43.755	4
gene:AT4G17245	AT4G17245	125.271	58.4232	-71.3316	-2.12968	0.0393275	-2.13818	-0.0001154	1	1	103.96	AT4G17245	1	1	661	3120	3120	3120	3120	1	0	0	0	0	0	1	103.96	4	9669344	9670005	152.651	AT4G17245	1	1	661	AT4G17245	3819	3819	3819	3819	1	0	0	0	0	0	1	152.651	4
gene:AT4G18253	AT4G18253	12.9307	4.06003	7.6187	2.284	0.0110458	2.13315	1.062e-05	1	1	7.44023	AT4G18253	1	1	1042	353	353	352	352	1	39	39	1	1	0.002833	2	7.44023	4	10091100	10092224	3.2456	AT4G18253	1	1	1042	AT4G18253	128	128	128	128	1	5	5	0	0	0	2	3.2456	4
gene:AT4G18440	AT4G18440	15.2977	2.27073	9.56251	2.22895	0.0112548	2.05391	1.288e-05	1	1	9.57737	AT4G18440	1	1	2072	904	904	901	901	1	482	482	3	3	0.003319	10	9.57737	4	10186072	10188981	7.30663	AT4G18440	1	1	2072	AT4G18440	573	573	573	573	1	304	304	0	0	0	10	7.30663	4
gene:AT4G18940	AT4G18940	3.86613	1.87155	-2.83927	-7.59428	0.0117823	-6.48217	-4.437e-06	1	1	2.4072	AT4G18940	1	1	979	108	108	107	107	1	43	43	1	1	0.009259	3	2.4072	4	10372657	10373895	3.34651	AT4G18940	1	1	979	AT4G18940	124	124	124	124	1	30	30	0	0	0	3	3.34651	4
gene:AT4G18970	AT4G18970	14.9276	7.01782	-11.3155	-2.37607	0.001374	-2.55639	-1.888e-05	1	0.335937	14.9638	AT4G18970	2	1	2093	1434	1434	1422	1422	1	512	512	12	12	0.008368	8	14.9638	4	10388721	10391298	22.8235	AT4G18970	2	1	2093	AT4G18970	1814	1814	1808	1808	1	634	634	6	6	0.003308	8	22.8235	4
gene:AT4G22470	AT4G22470	35.1291	8.63796	-15.1498	-2.20813	0.0135431	-2.45432	-2.667e-05	1	1	15.9542	AT4G22470	1	1	1317	954	954	954	954	1	0	0	0	0	0	1	15.9542	4	11840133	11841450	38.7792	AT4G22470	1	1	1317	AT4G22470	1933	1933	1933	1933	1	0	0	0	0	0	1	38.7792	4
gene:AT4G22485	AT4G22485	19.3193	5.83331	-11.6628	-2.06845	0.007494	-2.2113	-1.972e-05	1	1	18.2366	AT4G22485	1	1	1971	1633	1633	1632	1632	1	0	0	1	1	0.0006124	1	18.2366	4	11844505	11846476	23.0566	AT4G22485	1	1	1971	AT4G22485	1720	1720	1720	1720	1	0	0	0	0	0	1	23.0566	4
gene:AT4G22505	AT4G22505	15.7488	7.04486	-10.412	-2.66822	0.0003354	-2.81144	-1.675e-05	1	0.118416	19.3898	AT4G22505	1	1	1864	1641	1641	1641	1641	1	0	0	0	0	0	1	19.3898	4	11851154	11853018	13.3949	AT4G22505	1	1	1864	AT4G22505	946	946	945	945	1	0	0	1	1	0.001057	1	13.3949	4
gene:AT4G24275	AT4G24275	10.8284	1.65182	-5.86484	-3.27036	0.003005	-3.37945	-9.332e-06	1	0.558464	12.652	AT4G24275	1	1	900	517	517	517	517	1	0	0	0	0	0	1	12.652	4	12588377	12589277	4.60903	AT4G24275	1	1	900	AT4G24275	157	157	157	157	1	0	0	0	0	0	1	4.60903	4
gene:AT4G26010	AT4G26010	5.42431	2.25537	-3.89133	-6.1111	0.004223	-5.73532	-6.098e-06	1	0.710285	5.66656	AT4G26010	2	0	1648	424	424	424	424	1	24	24	0	0	0	4	5.66656	4	13200413	13202164	3.27059	AT4G26010	2	0	1648	AT4G26010	204	204	204	204	1	17	17	0	0	0	4	3.27059	4
gene:AT4G26220	AT4G26220	3.92282	3.00795	-2.95891	-2.57384	0.0416846	-2.64144	-4.769e-06	1	1	5.17522	AT4G26220	1	1	1098	264	264	258	258	1	115	115	6	6	0.0227273	5	5.17522	4	13283525	13285323	4.76448	AT4G26220	1	1	1098	AT4G26220	199	199	198	198	1	83	83	1	1	0.005025	5	4.76448	4
gene:AT4G27310	AT4G27310	41.6298	6.26237	-19.1635	-2.42285	0.0108321	-2.5614	-3.207e-05	1	1	22.318	AT4G27310	1	1	1427	1454	1454	1446	1446	1	122	122	8	8	0.005502	2	22.318	4	13675536	13677055	45.4178	AT4G27310	1	1	1427	AT4G27310	2457	2457	2453	2453	1	295	295	4	4	0.001628	2	45.4178	4
gene:AT4G28703	AT4G28703	16.5298	5.5602	-7.02716	-2.18301	0.0424806	-2.25832	-1.15e-05	1	1	12.0932	AT4G28703	1	1	754	446	446	414	414	1	127	127	32	32	0.0717489	2	12.0932	4	14166093	14166957	8.69026	AT4G28703	1	1	754	AT4G28703	268	268	248	248	1	73	73	20	20	0.0746269	2	8.69026	4
gene:AT4G29020	AT4G29020	87.7789	7.45187	-37.872	-1.9295	0.0213267	-2.07858	-6.671e-05	1	1	53.7108	AT4G29020	2	2	921	2247	2247	2246	2246	1	1	1	1	1	0.000445	3	53.7108	4	14304920	14305841	67.2435	AT4G29020	2	2	921	AT4G29020	2344	2344	2344	2344	1	1	1	0	0	0	3	67.2435	4
gene:AT4G30450	AT4G30450	19.022	4.84057	-7.292	-2.48162	0.0150364	-2.70655	-1.255e-05	1	1	7.32221	AT4G30450	1	1	758	252	252	252	252	1	0	0	0	0	0	1	7.32221	4	14886026	14886784	8.36555	AT4G30450	1	1	758	AT4G30450	240	240	240	240	1	0	0	0	0	0	1	8.36555	4
gene:AT4G30460	AT4G30460	16.0382	5.3687	-8.11988	-2.82076	0.002187	-2.99062	-1.328e-05	1	0.439351	10.7147	AT4G30460	1	1	925	450	450	450	450	1	0	0	0	0	0	1	10.7147	4	14888930	14889855	9.28312	AT4G30460	1	1	925	AT4G30460	325	325	325	325	1	0	0	0	0	0	1	9.28312	4
gene:AT4G30670	AT4G30670	10.0677	5.79855	-7.49325	-4.52818	0.0001214	-4.62453	-1.181e-05	1	0.0545826	12.0339	AT4G30670	1	1	787	430	430	430	430	1	0	0	0	0	0	1	12.0339	4	14957293	14958080	7.85586	AT4G30670	1	1	787	AT4G30670	234	234	234	234	1	0	0	0	0	0	1	7.85586	4
gene:AT4G32460	AT4G32460	6.76465	1.76363	-4.23036	-2.02353	0.0340453	-2.13041	-6.967e-06	1	1	6.3913	AT4G32460	4	2	2140	624	624	621	621	1	69	69	3	3	0.004808	9	6.3913	4	15662265	15665032	8.87703	AT4G32460	4	1	2140	AT4G32460	719	719	719	719	1	86	86	0	0	0	9	8.87703	4
gene:AT4G33550	AT4G33550	5.40972	1.54548	-2.83474	-4.25377	0.0353533	-4.09374	-4.475e-06	1	1	2.37718	AT4G33550	2	1	769	83	83	83	83	1	8	8	0	0	0	3	2.37718	4	16134365	16135134	2.78299	AT4G33550	2	1	769	AT4G33550	81	81	81	81	1	10	10	0	0	0	3	2.78299	4
gene:AT4G33720	AT4G33720	4.64604	0.187362	-2.05545	-119.586	0.0313193	-16.0122	-3.181e-06	1	1	4.64604	AT4G33720	1	1	877	185	185	185	185	1	0	0	0	0	0	1	4.64604	4	16182742	16183619	0.210888	AT4G33720	1	1	877	AT4G33720	7	7	7	7	1	0	0	0	0	0	1	0.210888	4
gene:AT4G39955	AT4G39955	10.1386	3.65411	-5.97504	-1.97336	0.009347	-2.08879	-9.866e-06	1	1	14.8401	AT4G39955	1	1	1450	999	999	977	977	1	297	297	22	22	0.022022	4	14.8401	4	18530317	18532296	9.85784	AT4G39955	1	1	1450	AT4G39955	542	542	541	541	1	139	139	1	1	0.001845	4	9.85784	4
gene:AT5G01210	AT5G01210	39.4337	32.8254	-35.4437	-5.52389	9.339e-10	-5.84234	-5.645e-05	3.066e-05	2.044e-06	43.4262	AT5G01210	1	1	1802	3553	3553	3553	3553	1	0	0	0	0	0	1	43.4262	5	84473	86275	45.1448	AT5G01210	1	1	1802	AT5G01210	3079	3079	3079	3079	1	0	0	0	0	0	1	45.1448	5
gene:AT5G02760	AT5G02760	12.0106	7.77984	-9.18334	-14.3645	2.605e-07	-13.0996	-1.428e-05	0.008552	0.0003289	8.55012	AT5G02760	1	1	1543	607	607	599	599	1	127	127	8	8	0.0131796	4	8.55012	5	625253	627124	12.5856	AT5G02760	1	1	1543	AT5G02760	735	735	735	735	1	162	162	0	0	0	4	12.5856	5
gene:AT5G05500	AT5G05500	6.42281	2.7388	-4.0979	-5.50868	0.004478	-5.28589	-6.433e-06	1	0.725808	4.5114	AT5G05500	1	1	869	178	178	178	178	1	0	0	0	0	0	1	4.5114	5	1629609	1630478	3.83092	AT5G05500	1	1	869	AT5G05500	126	126	126	126	1	0	0	0	0	0	1	3.83092	5
gene:AT5G06570	AT5G06570	6.89026	2.91144	-5.18223	-3.32832	0.002364	-3.42087	-8.243e-06	1	0.467595	8.86095	AT5G06570	4	0	1812	755	755	729	729	1	76	76	26	26	0.0344371	9	8.86095	5	2007418	2011179	8.41337	AT5G06570	4	0	1812	AT5G06570	578	578	577	577	1	64	64	1	1	0.00173	9	8.41337	5
gene:AT5G06630	AT5G06630	3.87732	1.79794	-2.97299	-22.0231	0.001966	-12.7916	-4.614e-06	1	0.40857	3.4378	AT5G06630	1	1	1544	237	241	237	241	0.983402	0	0	0	0	0	1	3.4378	5	2036311	2037855	1.98501	AT5G06630	1	1	1544	AT5G06630	115	116	115	116	0.991379	0	0	0	0	0	1	1.98501	5
gene:AT5G06640	AT5G06640	4.07154	2.0407	-3.06538	-18.3226	0.0117823	-11.754	-4.761e-06	1	1	3.37316	AT5G06640	2	1	2331	357	357	357	357	1	0	0	0	0	0	3	3.37316	5	2039597	2041928	2.24427	AT5G06640	2	1	2331	AT5G06640	198	198	198	198	1	0	0	0	0	0	3	2.24427	5
gene:AT5G11410	AT5G11410	8.93343	0.61245	3.79242	4.05558	0.0311013	3.54158	5.355e-06	1	1	1.60486	AT5G11410	2	1	1441	109	109	105	105	1	51	51	4	4	0.0366972	7	1.60486	5	3638190	3639965	1.15513	AT5G11410	2	1	1441	AT5G11410	63	63	63	63	1	24	24	0	0	0	7	1.15513	5
gene:AT5G13565	AT5G13565	12.2007	0.952182	6.01824	2.54023	0.030222	2.33999	8.389e-06	1	1	2.81917	AT5G13565	1	1	125	16	16	16	16	1	0	0	0	0	0	1	2.81917	5	4361046	4361171	4.01602	AT5G13565	1	1	125	AT5G13565	19	19	19	19	1	0	0	0	0	0	1	4.01602	5
gene:AT5G15780	AT5G15780	45.1127	27.5883	-34.0451	-3.14157	1.336e-05	-3.34289	-5.567e-05	0.438553	0.0101989	45.5842	AT5G15780	1	1	1636	3388	3388	3386	3386	1	242	242	2	2	0.0005903	2	45.5842	5	5144628	5146458	47.6744	AT5G15780	1	1	1636	AT5G15780	2952	2952	2952	2952	1	241	241	0	0	0	2	47.6744	5
gene:AT5G17780	AT5G17780	3.97497	1.46013	-2.35259	-6.33131	0.0215753	-5.46725	-3.685e-06	1	1	2.51868	AT5G17780	2	2	1609	185	185	184	184	1	31	31	1	1	0.005405	7	2.51868	5	5867168	5869065	4.15448	AT5G17780	2	2	1609	AT5G17780	253	253	253	253	1	48	48	0	0	0	7	4.15448	5
gene:AT5G18130	AT5G18130	29.6438	4.56724	-13.4537	-2.10984	0.005217	-2.19869	-2.126e-05	1	0.804117	39.6162	AT5G18130	2	2	2176	3914	3914	3914	3914	1	542	542	0	0	0	3	39.6162	5	5995322	5997498	19.7066	AT5G18130	2	2	2176	AT5G18130	1623	1623	1623	1623	1	208	208	0	0	0	3	19.7066	5
gene:AT5G18840	AT5G18840	29.2766	21.4617	24.8941	10.7433	3.839e-12	9.67525	3.596e-05	1.26e-07	1.8e-08	2.50546	AT5G18840	1	1	1890	219	219	215	215	1	144	144	4	4	0.0182648	16	2.50546	5	6282880	6286767	3.11742	AT5G18840	1	1	1890	AT5G18840	224	224	223	223	1	153	153	1	1	0.004464	16	3.11742	5
gene:AT5G22310	AT5G22310	4.64971	1.03001	-2.2811	-7.55912	0.0391872	-6.16737	-3.564e-06	1	1	4.84061	AT5G22310	1	1	2093	464	464	460	460	1	40	40	4	4	0.008621	3	4.84061	5	7383582	7385833	1.66632	AT5G22310	1	1	2093	AT5G22310	135	135	132	132	1	15	15	3	3	0.0222222	3	1.66632	5
gene:AT5G22580	AT5G22580	25.1785	5.65577	-13.6057	-2.42952	0.002422	-2.63546	-2.318e-05	1	0.476132	15.8186	AT5G22580	1	1	944	679	679	678	678	1	176	176	1	1	0.001473	2	15.8186	5	7502426	7503463	20.4316	AT5G22580	1	1	944	AT5G22580	730	730	730	730	1	234	234	0	0	0	2	20.4316	5
gene:AT5G24200	AT5G24200	15.0638	5.57356	10.9574	12.3865	1.321e-07	10.3938	1.574e-05	0.004337	0.0001886	0.887881	AT5G24200	3	2	1662	68	68	67	67	1	7	7	1	1	0.0147059	8	0.887881	5	8202918	8205824	1.09691	AT5G24200	3	1	1662	AT5G24200	69	69	69	69	1	17	17	0	0	0	8	1.09691	5
gene:AT5G24570	AT5G24570	33.1469	8.59926	-19.7175	-2.00283	0.00668	-2.12399	-3.3e-05	1	0.966252	39.6153	AT5G24570	1	1	452	813	813	813	813	1	0	0	0	0	0	1	39.6153	5	8405680	8406132	29.87	AT5G24570	1	1	452	AT5G24570	511	511	511	511	1	0	0	0	0	0	1	29.87	5
gene:AT5G33355	AT5G33355	23.1667	2.92917	8.20686	3.3758	0.0244231	3.08025	1.166e-05	1	1	3.72727	AT5G33355	1	1	585	63	99	63	99	0.636364	16	26	0	0	0	2	3.72727	5	12599249	12599944	0.180658	AT5G33355	1	1	585	AT5G33355	2	4	2	4	0.5	1	1	0	0	0	2	0.180658	5
gene:AT5G35190	AT5G35190	4.16294	1.55288	-3.13424	-13.9774	0.0117823	-10.0921	-4.874e-06	1	1	4.01079	AT5G35190	2	1	1274	232	232	232	232	1	0	0	0	0	0	2	4.01079	5	13434150	13435424	1.86649	AT5G35190	2	0	1274	AT5G35190	90	90	90	90	1	0	0	0	0	0	2	1.86649	5
gene:AT5G38610	AT5G38610	8.00989	1.23039	-3.57233	-2.57199	0.0436666	-2.65839	-5.759e-06	1	1	4.15291	AT5G38610	1	1	769	145	145	145	145	1	0	0	0	0	0	1	4.15291	5	15460690	15461459	4.53524	AT5G38610	1	1	769	AT5G38610	132	132	132	132	1	0	0	0	0	0	1	4.53524	5
gene:AT5G38940	AT5G38940	8.68044	5.51107	-6.92352	-2.58205	0.002163	-2.71254	-1.116e-05	1	0.438454	11.5503	AT5G38940	2	0	1085	569	569	569	569	1	57	57	0	0	0	4	11.5503	5	15588622	15589791	10.398	AT5G38940	2	0	1085	AT5G38940	427	427	427	427	1	48	48	0	0	0	4	10.398	5
gene:AT5G39110	AT5G39110	10.8055	6.05125	-8.54139	-5.16302	2.555e-05	-5.25703	-1.342e-05	0.838957	0.0171216	11.7894	AT5G39110	1	1	822	385	440	385	440	0.875	58	58	0	0	0	2	11.7894	5	15657696	15658632	12.0856	AT5G39110	1	1	822	AT5G39110	337	376	337	376	0.896277	44	45	0	0	0	2	12.0856	5
gene:AT5G40590	AT5G40590	4.37638	2.65621	-3.16443	-8.63608	0.006391	-7.28167	-4.938e-06	1	0.940905	4.51537	AT5G40590	1	1	1117	229	229	229	229	1	0	0	0	0	0	1	4.51537	5	16251317	16252434	3.28787	AT5G40590	1	1	1117	AT5G40590	139	139	139	139	1	0	0	0	0	0	1	3.28787	5
gene:AT5G40830	AT5G40830	11.3373	4.83446	6.50414	2.2591	0.015722	2.08577	8.88e-06	1	1	7.10703	AT5G40830	3	2	1878	602	606	602	606	0.993399	25	25	0	0	0	7	7.10703	5	16354361	16356341	4.22064	AT5G40830	3	1	1878	AT5G40830	299	300	299	300	0.996667	6	6	0	0	0	7	4.22064	5
gene:AT5G42530	AT5G42530	559.933	70.9999	263.686	2.32072	0.00765	2.17283	0.0003714	1	1	207.43	AT5G42530	1	1	598	5746	5746	5632	5632	1	2419	2419	114	114	0.0198399	2	207.43	5	17004737	17005510	138.336	AT5G42530	1	1	598	AT5G42530	3208	3208	3131	3131	1	1423	1423	77	77	0.0240025	2	138.336	5
gene:AT5G43540	AT5G43540	5.06145	1.61423	-3.47982	-2.45805	0.0436666	-2.54714	-5.628e-06	1	1	3.93299	AT5G43540	1	1	840	150	150	150	150	1	0	0	0	0	0	1	3.93299	5	17496854	17497694	6.85693	AT5G43540	1	1	840	AT5G43540	218	218	218	218	1	0	0	0	0	0	1	6.85693	5
gene:AT5G44568	AT5G44568	37.7818	28.1978	30.4785	3.75548	1.772e-05	3.5134	4.433e-05	0.581651	0.0126446	8.92647	AT5G44568	1	1	718	410	410	291	291	1	103	103	119	119	0.290244	2	8.92647	5	17961018	17962276	10.4507	AT5G44568	1	1	718	AT5G44568	337	337	284	284	1	78	78	53	53	0.15727	2	10.4507	5
gene:AT5G45630	AT5G45630	9.42382	1.53794	4.90064	2.61158	0.0240647	2.43681	7.018e-06	1	1	4.16052	AT5G45630	1	1	847	160	160	160	160	1	0	0	0	0	0	1	4.16052	5	18505535	18506382	2.33954	AT5G45630	1	1	847	AT5G45630	75	75	75	75	1	0	0	0	0	0	1	2.33954	5
gene:AT5G47330	AT5G47330	8.20035	0.901791	4.15733	3.3493	0.0349923	2.993	5.829e-06	1	1	1.63821	AT5G47330	1	1	1573	120	120	117	117	1	36	36	3	3	0.025	7	1.63821	5	19206828	19208998	2.09959	AT5G47330	1	1	1573	AT5G47330	125	125	125	125	1	48	48	0	0	0	7	2.09959	5
gene:AT5G48490	AT5G48490	83.2433	21.8971	-38.9737	-2.81359	0.01609	-2.90644	-6.615e-05	1	1	27.3883	AT5G48490	1	1	579	720	720	720	720	1	0	0	0	0	0	1	27.3883	5	19647783	19648362	63.7486	AT5G48490	1	1	579	AT5G48490	1397	1397	1397	1397	1	0	0	0	0	0	1	63.7486	5
gene:AT5G50335	AT5G50335	14.5666	3.35672	-8.8871	-28.9897	1.762e-06	-23.2377	-1.436e-05	0.0578668	0.001784	3.70776	AT5G50335	1	1	695	117	117	117	117	1	0	0	0	0	0	1	3.70776	5	20489032	20489727	9.12387	AT5G50335	1	1	695	AT5G50335	240	240	240	240	1	0	0	0	0	0	1	9.12387	5
gene:AT5G50560	AT5G50560	10.7055	1.29631	-4.14079	-2.55474	0.036284	-2.70654	-6.956e-06	1	1	2.61249	AT5G50560	1	0	607	0	72	0	72	0	0	0	0	0	0	1	2.61249	5	20579026	20579633	6.18091	AT5G50560	1	0	607	AT5G50560	0	142	0	142	0	0	0	0	0	0	1	6.18091	5
gene:AT5G50660	AT5G50660	9.36133	0.838382	-3.86883	-2.45571	0.0374053	-2.58548	-6.416e-06	1	1	2.86648	AT5G50660	1	0	607	0	79	0	79	0	0	0	0	0	0	1	2.86648	5	20612368	20612975	5.96327	AT5G50660	1	0	607	AT5G50660	0	137	0	137	0	0	0	0	0	0	1	5.96327	5
gene:AT5G50760	AT5G50760	3.67817	1.65599	-2.71677	-4.32851	0.0225848	-4.1356	-4.286e-06	1	1	3.95845	AT5G50760	1	1	1174	211	211	211	211	1	0	0	0	0	0	1	3.95845	5	20644524	20645698	2.43057	AT5G50760	1	1	1174	AT5G50760	108	108	108	108	1	0	0	0	0	0	1	2.43057	5
gene:AT5G54370	AT5G54370	6.85272	2.25217	-4.37921	-3.90298	0.004404	-3.92546	-6.928e-06	1	0.725808	7.72448	AT5G54370	1	1	1323	464	464	464	464	1	104	104	0	0	0	3	7.72448	5	22075276	22076819	3.89428	AT5G54370	1	1	1323	AT5G54370	195	195	195	195	1	47	47	0	0	0	3	3.89428	5
gene:AT5G54585	AT5G54585	12.9612	4.93735	-6.67294	-2.34532	0.0274203	-2.48342	-1.131e-05	1	1	5.35109	AT5G54585	1	1	852	225	225	207	207	1	36	36	18	18	0.08	2	5.35109	5	22175460	22176735	14.296	AT5G54585	1	1	852	AT5G54585	462	462	461	461	1	72	72	1	1	0.002165	2	14.296	5
gene:AT5G57625	AT5G57625	11.9566	2.53849	-5.85899	-5.81785	0.001855	-5.79437	-9.391e-06	1	0.40074	5.11163	AT5G57625	1	1	935	217	217	217	217	1	33	33	0	0	0	2	5.11163	5	23337831	23338855	3.73005	AT5G57625	1	1	935	AT5G57625	132	132	132	132	1	19	19	0	0	0	2	3.73005	5
gene:AT5G57760	AT5G57760	6.85038	4.87597	-6.05458	-64.5537	3.912e-06	-29.8914	-9.378e-06	0.128444	0.00367	6.85038	AT5G57760	1	1	553	172	172	172	172	1	0	0	0	0	0	1	6.85038	5	23400714	23401267	4.92113	AT5G57760	1	1	553	AT5G57760	103	103	103	103	1	0	0	0	0	0	1	4.92113	5
gene:AT5G62130	AT5G62130	12.3421	8.35653	9.69128	4.49899	5.876e-05	4.08096	1.378e-05	1	0.0316285	2.55055	AT5G62130	4	2	2936	342	342	340	340	1	75	75	2	2	0.005848	11	2.55055	5	24950263	24953362	2.98768	AT5G62130	4	2	2936	AT5G62130	332	332	332	332	1	80	80	0	0	0	11	2.98768	5
gene:AT5G62280	AT5G62280	6.16336	3.47127	-4.40457	-5.08173	0.002612	-4.96277	-6.923e-06	1	0.50456	6.96771	AT5G62280	1	1	1296	410	410	410	410	1	29	29	0	0	0	2	6.96771	5	25016859	25018265	4.36276	AT5G62280	1	1	1296	AT5G62280	214	214	214	214	1	10	10	0	0	0	2	4.36276	5
GLDP1	AT4G33010	490.452	51.6309	-270.437	-1.90717	0.003786	-2.02102	-0.0004429	1	0.661191	651.61	AT4G33010	2	2	3586	106119	106126	106086	106093	0.999934	41984	41984	33	33	0.000311	17	651.61	4	15926651	15931422	746.189	AT4G33010	2	2	3586	AT4G33010	101310	101320	101266	101276	0.999901	41572	41572	44	44	0.0004343	17	746.189	4
GLL23	AT1G54010	61.2789	34.0454	43.6681	2.57274	0.002034	2.38112	6.196e-05	1	0.420077	19.17	AT1G54010	1	1	1543	1346	1350	1339	1343	0.997022	301	301	7	7	0.005185	4	19.17	1	20158588	20160864	28.4246	AT1G54010	1	1	1543	AT1G54010	1663	1668	1655	1660	0.996988	393	393	8	8	0.004796	4	28.4246	1
GLP1_1	AT1G18970	4.77267	0.994483	-2.85803	-3.12759	0.0493209	-3.14087	-4.558e-06	1	1	4.46421	AT1G18970	1	1	1115	226	226	226	226	1	0	0	0	0	0	1	4.46421	1	6554495	6555610	2.51179	AT1G18970	1	1	1115	AT1G18970	107	107	106	106	1	0	0	1	1	0.009346	1	2.51179	1
GLP2A	AT5G39160	3.69154	1.63922	-2.53895	-2.6198	0.0493209	-2.66619	-4.087e-06	1	1	4.34531	AT5G39160	3	1	1034	33	205	33	204	0.161765	9	19	0	1	0.004878	6	4.34531	5	15679004	15680141	4.7783	AT5G39160	3	1	1034	AT5G39160	28	188	28	187	0.149733	3	10	0	1	0.005319	6	4.7783	5
GLP5A	AT5G39190	9.03081	6.09085	-7.00643	-3.51319	0.0004887	-3.63786	-1.113e-05	1	0.152829	9.21919	AT5G39190	2	1	1087	96	466	95	455	0.208791	23	53	1	11	0.0236052	4	9.21919	5	15692541	15693735	8.84758	AT5G39190	2	1	1087	AT5G39190	75	365	75	364	0.206044	13	38	0	1	0.00274	4	8.84758	5
GRP5	AT3G20470	69.4531	17.8554	36.563	4.34633	0.0002595	4.12848	5.636e-05	1	0.100236	4.2595	AT3G20470	1	1	1060	205	205	205	205	1	0	0	0	0	0	1	4.2595	3	7140293	7141353	13.5097	AT3G20470	1	1	1060	AT3G20470	542	542	542	542	1	0	0	0	0	0	1	13.5097	3
GRXC11	AT3G62950	56.2961	8.86435	23.9657	2.24081	0.0250753	2.28797	3.869e-05	1	1	24.4465	AT3G62950	1	1	864	959	959	959	959	1	0	0	0	0	0	1	24.4465	3	23266226	23267090	14.3115	AT3G62950	1	1	864	AT3G62950	468	468	468	468	1	0	0	0	0	0	1	14.3115	3
GRXC13	AT2G47880	9.536	1.82282	-5.71569	-14.4286	7.785e-05	-12.0744	-8.884e-06	1	0.0393225	9.65826	AT2G47880	1	1	675	296	296	296	296	1	0	0	0	0	0	1	9.65826	2	19605029	19605704	2.34855	AT2G47880	1	1	675	AT2G47880	60	60	60	60	1	0	0	0	0	0	1	2.34855	2
GSTF3	AT2G02930	10.7279	1.10838	-5.31697	-2.05359	0.0263973	-2.16663	-8.731e-06	1	1	15.2868	AT2G02930	1	1	1046	733	735	724	726	0.997245	90	90	9	9	0.0122449	2	15.2868	2	851155	852321	9.72482	AT2G02930	1	1	1046	AT2G02930	385	387	383	385	0.994805	36	36	2	2	0.005168	2	9.72482	2
GSTU1	AT2G29490	18.29	4.024	-8.50583	-2.00435	0.00451	-2.16396	-1.435e-05	1	0.725808	15.4273	AT2G29490	1	1	1105	784	784	774	774	1	91	91	10	10	0.0127551	2	15.4273	2	12631340	12632538	22.3803	AT2G29490	1	1	1105	AT2G29490	937	937	936	936	1	141	141	1	1	0.001067	2	22.3803	2
GSTU20	AT1G78370	264.075	110.055	129.896	2.32295	0.0390092	2.05293	0.0001723	1	1	54.0346	AT1G78370	1	1	1147	2816	2816	2814	2814	1	624	624	2	2	0.0007102	2	54.0346	1	29484119	29485389	65.2353	AT1G78370	1	1	1147	AT1G78370	2832	2832	2832	2832	1	493	493	0	0	0	2	65.2353	1
GSTU24	AT1G17170	34.32	1.53128	-17.3277	-2.26872	0.001932	-2.48649	-2.93e-05	1	0.40857	32.8079	AT1G17170	1	1	1201	1794	1794	1789	1789	1	192	192	5	5	0.002787	2	32.8079	1	5869542	5870883	17.8855	AT1G17170	1	1	1201	AT1G17170	814	814	813	813	1	127	127	1	1	0.001229	2	17.8855	1
HIPP14	AT5G52760	9.3004	2.22755	4.88585	2.76482	0.0298162	2.51753	6.784e-06	1	1	3.37713	AT5G52760	2	2	900	138	138	138	138	1	33	33	0	0	0	4	3.37713	5	21386726	21387714	0.763279	AT5G52760	2	1	900	AT5G52760	26	26	26	26	1	10	10	0	0	0	4	0.763279	5
HR4	AT3G50480	174.35	73.1987	103.118	2.47288	0.0007514	2.38099	0.0001434	1	0.2164	122.973	AT3G50480	2	1	1109	6382	6382	6192	6192	1	961	961	190	190	0.0297712	5	122.973	3	18733020	18734420	37.2851	AT3G50480	2	2	1109	AT3G50480	1591	1591	1565	1565	1	199	199	26	26	0.0163419	5	37.2851	3
HRS1	AT1G13300	7.17764	2.22075	-3.69749	-2.94694	0.0170744	-3.01564	-5.911e-06	1	1	8.62197	AT1G13300	1	1	1336	530	530	523	523	1	216	216	7	7	0.0132075	5	8.62197	1	4556877	4558793	4.48923	AT1G13300	1	1	1336	AT1G13300	227	227	227	227	1	92	92	0	0	0	5	4.48923	1
HSP17.4A	AT3G46230	7.27352	1.92457	4.21733	4.53021	0.0119384	3.93655	5.976e-06	1	1	1.32149	AT3G46230	1	1	750	45	45	45	45	1	0	0	0	0	0	1	1.32149	3	16984117	16984867	1.3739	AT3G46230	1	1	750	AT3G46230	39	39	39	39	1	0	0	0	0	0	1	1.3739	3
HSP17.7	AT5G12030	7.76326	1.63919	3.59274	5.0633	0.0214186	4.2826	5.104e-06	1	1	1.54823	AT5G12030	1	1	882	62	62	62	62	1	0	0	0	0	0	1	1.54823	5	3883956	3884838	0.569164	AT5G12030	1	1	882	AT5G12030	19	19	19	19	1	0	0	0	0	0	1	0.569164	5
HSPRO2	AT2G40000	322.046	14.7405	-117.299	-2.48494	0.007215	-2.36332	-0.0001637	1	1	378.738	AT2G40000	1	1	1847	31761	31761	31761	31761	1	0	0	0	0	0	1	378.738	2	16700489	16702336	100.049	AT2G40000	1	1	1847	AT2G40000	6994	6994	6994	6994	1	0	0	0	0	0	1	100.049	2
IAMT1	AT5G55250	2.53972	1.61649	-1.9485	-4.76619	0.0391872	-4.28067	-3.067e-06	1	1	2.84412	AT5G55250	2	1	1603	209	209	207	207	1	55	55	2	2	0.009569	6	2.84412	5	22407426	22410974	2.4229	AT5G55250	2	1	1603	AT5G55250	147	147	147	147	1	29	29	0	0	0	6	2.4229	5
IMDH3	AT5G14200	67.3838	15.6536	40.3026	2.26389	0.009728	2.01414	5.173e-05	1	1	28.0796	AT5G14200	3	1	1706	2175	2184	2166	2175	0.995862	1205	1211	9	9	0.004121	13	28.0796	5	4576122	4578402	23.8503	AT5G14200	3	0	1706	AT5G14200	1546	1549	1537	1540	0.998052	948	949	9	9	0.00581	13	23.8503	5
IRX7	AT2G28110	14.0445	1.06594	-5.33014	-1.96116	0.0354935	-2.06214	-8.718e-06	1	1	18.9238	AT2G28110	1	1	1868	1620	1620	1605	1605	1	299	299	15	15	0.009259	4	18.9238	2	11977864	11980003	7.62368	AT2G28110	1	1	1868	AT2G28110	544	544	539	539	1	72	72	5	5	0.009191	4	7.62368	2
IVD	AT3G45300	197.021	16.8855	-55.1388	-2.12654	0.0413742	-2.08079	-7.606e-05	1	1	227.373	AT3G45300	1	1	1632	17228	17228	16848	16848	1	12600	12600	380	380	0.0220571	15	227.373	3	16621451	16625043	54.5261	AT3G45300	1	1	1632	AT3G45300	3415	3415	3368	3368	1	2542	2542	47	47	0.0137628	15	54.5261	3
JAL22	AT2G39310	27.3995	13.0217	17.9838	2.15534	0.006464	2.01616	2.467e-05	1	0.947421	18.9628	AT2G39310	4	1	2086	1798	1798	1796	1796	1	353	353	2	2	0.001112	11	18.9628	2	16414033	16416845	13.4386	AT2G39310	4	0	2086	AT2G39310	1061	1061	1061	1061	1	222	222	0	0	0	11	13.4386	2
JAL9	AT1G52060	3.18233	1.49964	-2.32717	-3.78777	0.0387409	-3.64383	-3.685e-06	1	1	3.68976	AT1G52060	1	1	1355	227	227	227	227	1	40	40	0	0	0	4	3.68976	1	19358799	19360822	2.47638	AT1G52060	1	1	1355	AT1G52060	127	127	127	127	1	30	30	0	0	0	4	2.47638	1
KTI1	AT1G73260	148.97	98.8937	-110.209	-2.36954	0.0001343	-2.55466	-0.000185	1	0.0588021	174.061	AT1G73260	1	1	1185	9365	9365	9365	9365	1	0	0	0	0	0	1	174.061	1	27547097	27548282	183.744	AT1G73260	1	1	1185	AT1G73260	8241	8241	8241	8241	1	0	0	0	0	0	1	183.744	1
LAC7	AT3G09220	9.92112	4.0159	-5.9283	-3.09059	0.001928	-3.20581	-9.457e-06	1	0.40857	12.0798	AT3G09220	2	2	2507	1383	1384	1375	1375	1	316	316	8	9	0.006503	7	12.0798	3	2827189	2830655	7.13488	AT3G09220	2	1	2507	AT3G09220	678	678	677	677	1	177	177	1	1	0.001475	7	7.13488	3
LHCB2.4	AT3G27690	252.99	129.864	-132.729	-2.46196	0.0379658	-2.41584	-0.0002114	1	1	163.93	AT3G27690	2	0	1465	10947	10949	10902	10904	0.999817	1957	1957	45	45	0.00411	4	163.93	3	10255905	10257489	284.79	AT3G27690	2	0	1465	AT3G27690	15848	15852	15787	15791	0.999747	2438	2438	61	61	0.003848	4	284.79	3
LIP2_4	AT5G14180	12.7084	6.20383	-9.07463	-2.11541	0.003717	-2.23374	-1.482e-05	1	0.656183	20.2018	AT5G14180	5	3	2066	1916	1916	1895	1895	1	917	917	21	21	0.0109603	15	20.2018	5	4571293	4574679	17.5459	AT5G14180	5	2	2066	AT5G14180	1383	1383	1372	1372	1	758	758	11	11	0.007954	15	17.5459	5
LLP	AT5G03350	87.8408	28.9464	52.3365	7.42427	3.352e-07	6.76851	7.667e-05	0.0110067	0.0004077	5.08583	AT5G03350	1	1	1061	245	245	245	245	1	0	0	0	0	0	1	5.08583	5	815609	816670	4.85592	AT5G03350	1	1	1061	AT5G03350	195	195	195	195	1	0	0	0	0	0	1	4.85592	5
LOX2	AT3G45140	134.92	38.1402	67.1179	2.95051	0.008532	2.54377	8.87e-05	1	1	15.4214	AT3G45140	2	2	3252	2278	2278	2277	2277	1	421	421	1	1	0.000439	8	15.4214	3	16525244	16529352	27.2905	AT3G45140	2	1	3252	AT3G45140	3359	3359	3359	3359	1	636	636	0	0	0	8	27.2905	3
LRK10L-2.4	AT1G66920	17.8223	1.37922	7.29699	2.58398	0.009415	2.36296	9.957e-06	1	1	6.03656	AT1G66920	3	2	2284	566	628	564	626	0.900958	41	41	2	2	0.003185	7	6.03656	1	24965133	24967586	4.95108	AT1G66920	3	2	2284	AT1G66920	386	428	386	428	0.901869	30	30	0	0	0	7	4.95108	1
LRX6	AT3G22800	4.58263	3.66035	-4.03711	-3.72681	0.007284	-3.74833	-6.397e-06	1	1	5.83008	AT3G22800	1	1	1938	513	513	513	513	1	0	0	0	0	0	1	5.83008	3	8062711	8064649	4.94886	AT3G22800	1	1	1938	AT3G22800	363	363	363	363	1	0	0	0	0	0	1	4.94886	3
LSU2	AT5G24660	14.4048	2.77424	7.8494	2.9781	0.009526	2.6839	1.07e-05	1	1	3.26491	AT5G24660	1	1	823	122	122	122	122	1	0	0	0	0	0	1	3.26491	5	8443278	8444101	2.60039	AT5G24660	1	1	823	AT5G24660	80	81	80	81	0.987654	0	0	0	0	0	1	2.60039	5
LTP3	AT5G59320	18.0909	2.39418	-9.62566	-10.1603	2.819e-05	-10.2947	-1.596e-05	0.92572	0.0185144	3.49417	AT5G59320	1	1	769	122	122	122	122	1	23	23	0	0	0	2	3.49417	5	23928953	23929816	9.72328	AT5G59320	1	1	769	AT5G59320	283	283	283	283	1	61	61	0	0	0	2	9.72328	5
LTP4	AT5G59310	4.31553	1.37631	-2.34992	-68.3596	0.007845	-16.3394	-3.64e-06	1	1	1.4064	AT5G59310	1	1	830	53	53	53	53	1	20	20	0	0	0	2	1.4064	5	23924989	23925957	1.43247	AT5G59310	1	1	830	AT5G59310	45	45	45	45	1	11	11	0	0	0	2	1.43247	5
LURP1	AT2G14560	68.9558	10.3899	34.0906	5.06986	0.0001485	4.63174	4.961e-05	1	0.0624945	5.57526	AT2G14560	4	0	2232	566	566	565	565	1	185	185	1	1	0.001767	8	5.57526	2	6213616	6215932	5.90689	AT2G14560	4	0	2232	AT2G14560	504	504	499	499	1	166	166	5	5	0.009921	8	5.90689	2
MIOX1	AT1G14520	12.1059	3.33824	6.01993	2.77853	0.007795	2.54148	8.359e-06	1	1	5.78605	AT1G14520	4	2	1633	432	432	429	429	1	253	253	3	3	0.006944	14	5.78605	1	4968133	4970311	2.70198	AT1G14520	4	1	1633	AT1G14520	168	168	167	167	1	116	116	1	1	0.005952	14	2.70198	1
MIOX4	AT4G26260	120.283	83.4063	94.0979	6.2154	3.553e-10	6.21997	0.0001416	1.166e-05	8.972e-07	31.3254	AT4G26260	2	2	1499	2148	2148	2132	2132	1	1746	1746	16	16	0.007449	14	31.3254	4	13297694	13300444	14.9291	AT4G26260	2	2	1499	AT4G26260	852	852	847	847	1	669	669	5	5	0.005869	14	14.9291	4
ML3	AT5G23820	101.885	36.4948	58.6018	2.36862	0.008736	2.246	8.644e-05	1	1	32.2654	AT5G23820	1	1	1056	1556	1556	1547	1547	1	903	903	9	9	0.005784	4	32.2654	5	8031164	8033149	37.0798	AT5G23820	1	1	1056	AT5G23820	1484	1484	1482	1482	1	825	825	2	2	0.001348	4	37.0798	5
MT1A	AT1G07600	720.875	123.065	-293.953	-1.84385	0.0446652	-2.0249	-0.0005435	1	1	285.524	AT1G07600	1	0	138	0	1847	0	1789	0	0	1768	0	58	0.0314023	2	285.524	1	2338903	2339321	689.057	AT1G07600	1	0	138	AT1G07600	0	3620	0	3599	0	0	3564	0	21	0.005801	2	689.057	1
MYB29	AT5G07690	10.9734	0.623268	5.06346	2.88974	0.0163558	2.62621	7.045e-06	1	1	3.27	AT5G07690	1	1	1731	258	258	257	257	1	51	51	1	1	0.003876	3	3.27	5	2446668	2448584	2.12163	AT5G07690	1	1	1731	AT5G07690	139	139	139	139	1	41	41	0	0	0	3	2.12163	5
MYBC1	AT2G40970	6.18151	2.80843	-4.51678	-2.08348	0.0241011	-2.19236	-7.41e-06	1	1	9.54033	AT2G40970	1	1	1182	512	512	512	512	1	0	0	0	0	0	1	9.54033	2	17097549	17098731	9.18707	AT2G40970	1	1	1182	AT2G40970	411	411	411	411	1	0	0	0	0	0	1	9.18707	2
NAC019	AT1G52890	6.93463	3.13605	-4.72945	-12.6785	0.000279	-10.5297	-7.36e-06	1	0.102916	3.62494	AT1G52890	1	1	1361	225	225	224	224	1	25	25	1	1	0.004444	3	3.62494	1	19696922	19698482	4.67855	AT1G52890	1	1	1361	AT1G52890	243	243	241	241	1	27	27	2	2	0.00823	3	4.67855	1
NAC055	AT3G15500	26.3866	9.79601	-13.1701	-2.54873	0.003957	-2.56956	-2.032e-05	1	0.673242	31.7516	AT3G15500	1	1	1542	2240	2241	2222	2223	0.99955	442	442	18	18	0.008032	3	31.7516	3	5234456	5236196	15.3353	AT3G15500	1	1	1542	AT3G15500	901	901	895	895	1	144	144	6	6	0.006659	3	15.3353	3
NAC92	AT5G39610	29.9662	22.1637	-27.1494	-26.7865	1.791e-16	-25.8502	-4.248e-05	5.882e-12	1.47e-12	30.5694	AT5G39610	1	1	1312	1827	1827	1821	1821	1	272	272	6	6	0.003284	3	30.5694	5	15858397	15859911	23.1387	AT5G39610	1	1	1312	AT5G39610	1152	1152	1149	1149	1	186	186	3	3	0.002604	3	23.1387	5
NAS4	AT1G56430	10.5045	5.22569	6.87362	2.4055	0.0184144	2.21803	9.46e-06	1	1	3.11369	AT1G56430	1	1	1443	204	204	204	204	1	0	0	0	0	0	1	3.11369	1	21136834	21138277	7.69016	AT1G56430	1	1	1443	AT1G56430	420	420	420	420	1	0	0	0	0	0	1	7.69016	1
NDA1	AT1G07180	19.3269	3.27568	-9.33608	-2.08805	0.0133462	-2.19056	-1.508e-05	1	1	22.5325	AT1G07180	1	1	2169	2221	2221	2219	2219	1	1187	1187	2	2	0.0009005	8	22.5325	1	2204103	2207099	21.7314	AT1G07180	1	1	2169	AT1G07180	1784	1784	1784	1784	1	872	872	0	0	0	8	21.7314	1
NIT4	AT5G22300	19.5085	5.14182	-10.666	-3.33404	5.622e-05	-3.48789	-1.686e-05	1	0.030767	22.0608	AT5G22300	2	2	2446	2460	2460	2450	2450	1	1000	1000	10	10	0.004065	6	22.0608	5	7379186	7382025	14.9281	AT5G22300	2	2	2446	AT5G22300	1385	1385	1382	1382	1	561	561	3	3	0.002166	6	14.9281	5
NPF7.3	AT1G32450	31.4242	5.48893	-11.7223	-2.96214	0.002341	-3.02468	-1.772e-05	1	0.465902	33.554	AT1G32450	1	1	2216	3379	3379	3376	3376	1	799	799	3	3	0.0008878	6	33.554	1	11715146	11719988	10.0629	AT1G32450	1	1	2216	AT1G32450	844	844	844	844	1	171	171	0	0	0	6	10.0629	1
NRT2.6	AT3G45060	204.193	76.2412	126.307	5.03556	0.0004858	4.60579	0.0001903	1	0.152829	5.3334	AT3G45060	1	1	1912	463	463	463	463	1	16	16	0	0	0	2	5.3334	3	16477560	16479559	51.806	AT3G45060	1	1	1912	AT3G45060	3751	3751	3749	3749	1	135	135	2	2	0.0005332	2	51.806	3
NUDT6	AT2G04450	28.1481	13.676	19.474	14.6782	6.92e-11	12.7335	2.805e-05	2.272e-06	2.272e-07	1.47999	AT2G04450	1	1	1384	94	94	93	93	1	56	56	1	1	0.0106383	9	1.47999	2	1543319	1545535	1.52724	AT2G04450	1	1	1384	AT2G04450	80	80	80	80	1	53	53	0	0	0	9	1.52724	2
OPR2	AT1G76690	17.9754	7.75353	-11.0136	-1.97199	0.005032	-2.13028	-1.875e-05	1	0.783007	19.0644	AT1G76690	1	1	1607	1372	1392	1371	1391	0.985622	368	372	1	1	0.0007184	4	19.0644	1	28778621	28780483	27.4077	AT1G76690	1	1	1607	AT1G76690	1639	1669	1637	1667	0.982004	422	431	2	2	0.001198	4	27.4077	1
ORS1	AT2G41230	3.74706	1.61289	-2.61835	-15.0139	0.0215753	-9.90732	-4.071e-06	1	1	1.80835	AT2G41230	1	1	950	78	78	78	78	1	0	0	0	0	0	1	1.80835	2	17194747	17195697	2.8368	AT2G41230	1	1	950	AT2G41230	102	102	102	102	1	0	0	0	0	0	1	2.8368	2
OSM34	AT4G11650	89.3722	31.5759	-48.2181	-2.76419	3.66e-05	-2.83705	-7.435e-05	1	0.0214583	109.652	AT4G11650	1	1	1121	5584	5584	5581	5581	1	803	803	3	3	0.0005372	2	109.652	4	7024851	7026224	59.1354	AT4G11650	1	1	1121	AT4G11650	2510	2510	2509	2509	1	383	383	1	1	0.0003984	2	59.1354	4
PAR1	AT2G42870	11.3024	0.865561	-5.97992	-2.57435	0.004592	-2.69517	-9.631e-06	1	0.735436	13.0354	AT2G42870	1	1	1203	711	712	711	712	0.998596	0	0	0	0	0	1	13.0354	2	17836415	17837618	5.35891	AT2G42870	1	1	1203	AT2G42870	244	244	244	244	1	0	0	0	0	0	1	5.35891	2
PARG2	AT2G31865	8.00127	2.53552	4.86915	2.37026	0.041477	2.17512	6.68e-06	1	1	4.67192	AT2G31865	3	3	2013	433	433	427	427	1	250	250	6	6	0.0138568	13	4.67192	2	13546543	13549571	3.75383	AT2G31865	3	2	2013	AT2G31865	289	289	286	286	1	172	172	3	3	0.0103806	13	3.75383	2
PCC1	AT3G22231	534.754	171.676	299.041	14.2917	1.897e-07	12.5114	0.0004336	0.006229	0.0002595	13.249	AT3G22231	1	1	773	306	469	303	465	0.651613	136	222	3	4	0.008529	3	13.249	3	7845822	7846833	4.81939	AT3G22231	1	1	773	AT3G22231	90	141	90	141	0.638298	55	86	0	0	0	3	4.81939	3
PCR1	AT1G14880	144.532	13.5451	59.4064	9.0651	1.397e-05	8.06056	8.427e-05	0.458568	0.010422	4.86047	AT1G14880	1	1	938	212	212	207	207	1	103	103	5	5	0.0235849	4	4.86047	1	5132505	5133860	10.8727	AT1G14880	1	1	938	AT1G14880	386	386	386	386	1	206	206	0	0	0	4	10.8727	1
PDF1.1	AT1G75830	14.0439	1.74142	-7.1453	-11.2331	0.0002646	-10.1117	-1.107e-05	1	0.101027	8.35422	AT1G75830	1	1	435	165	165	165	165	1	60	60	0	0	0	2	8.35422	1	28472356	28472898	14.0913	AT1G75830	1	1	435	AT1G75830	232	232	232	232	1	75	75	0	0	0	2	14.0913	1
PDF1.2A	AT5G44420	27.8113	4.25299	-12.4261	-3.05959	0.001381	-3.33417	-2.094e-05	1	0.335937	14.2647	AT5G44420	1	1	579	375	375	375	375	1	103	103	0	0	0	2	14.2647	5	17906967	17907638	9.12649	AT5G44420	1	1	579	AT5G44420	199	201	198	200	0.99	41	41	1	1	0.004975	2	9.12649	5
PDF1.2B	AT2G26020	17.4941	2.59671	-7.12525	-2.64655	0.0114997	-2.85333	-1.202e-05	1	1	8.20956	AT2G26020	1	1	609	235	235	227	227	1	37	37	8	8	0.0340426	2	8.20956	2	11089122	11089805	5.81353	AT2G26020	1	1	609	AT2G26020	138	138	134	134	1	18	18	4	4	0.0289855	2	5.81353	2
PDF2.5	AT5G63660	6.84153	3.84907	-5.15164	-6.51673	0.000871	-6.24828	-8.067e-06	1	0.242351	5.04335	AT5G63660	1	1	690	158	158	158	158	1	44	44	0	0	0	2	5.04335	5	25485485	25486324	6.05007	AT5G63660	1	1	690	AT5G63660	158	158	158	158	1	38	38	0	0	0	2	6.05007	5
PER10	AT1G49570	29.308	11.5004	-21.8047	-2226.26	1.068e-16	-167.487	-3.346e-05	3.508e-12	1.169e-12	29.308	AT1G49570	1	1	1509	2018	2018	2008	2008	1	522	522	10	10	0.004955	4	29.308	1	18346957	18349049	24.6353	AT1G49570	1	1	1509	AT1G49570	1418	1418	1407	1407	1	367	367	11	11	0.007757	4	24.6353	1
PER21	AT2G37130	82.7394	36.2916	-51.9831	-2.00711	0.003137	-2.11739	-8.551e-05	1	0.578649	117.938	AT2G37130	2	2	1615	8706	8706	8648	8648	1	3944	3944	58	58	0.006662	7	117.938	2	15597920	15600154	84.2861	AT2G37130	2	2	1615	AT2G37130	5177	5177	5152	5152	1	2065	2065	25	25	0.004829	7	84.2861	2
PER22	AT2G38380	34.0247	14.0543	-21.1214	-1.9191	0.007155	-2.0101	-3.461e-05	1	1	50.2312	AT2G38380	1	1	1671	3828	3830	3809	3811	0.999475	841	842	19	19	0.004961	4	50.2312	2	16076288	16078781	39.0705	AT2G38380	1	1	1671	AT2G38380	2470	2473	2468	2471	0.998786	629	629	2	2	0.0008087	4	39.0705	2
PER2_2	AT1G05250	19.327	7.01711	-12.3488	-4.17007	2.268e-05	-4.35413	-1.97e-05	0.744807	0.0155168	16.2086	AT1G05250	1	0	1492	0	1099	0	1098	0	0	256	0	1	0.0009099	4	16.2086	1	1525600	1527360	11.8293	AT1G05250	1	0	1492	AT1G05250	0	668	0	668	0	0	185	0	0	0	4	11.8293	1
PER35	AT3G49960	4.30726	1.74846	-2.93439	-17.6585	0.0215753	-11.3221	-4.557e-06	1	1	4.33892	AT3G49960	1	1	1401	276	276	276	276	1	45	45	0	0	0	4	4.33892	3	18524083	18525792	1.98018	AT3G49960	1	1	1401	AT3G49960	105	105	105	105	1	23	23	0	0	0	4	1.98018	3
PER37	AT4G08770	11.6511	3.19677	-6.07937	-4.42493	0.0005604	-4.47994	-9.581e-06	1	0.170181	13.0669	AT4G08770	1	1	1399	828	832	826	830	0.995181	187	187	2	2	0.002404	4	13.0669	4	5598036	5600398	5.51465	AT4G08770	1	1	1399	AT4G08770	291	293	290	292	0.993151	73	74	1	1	0.003413	4	5.51465	4
PER39	AT4G11290	8.65831	2.80599	-5.4825	-2.03678	0.0136069	-2.15117	-9.018e-06	1	1	11.2261	AT4G11290	1	1	1340	686	686	683	683	1	239	239	3	3	0.004373	4	11.2261	4	6869862	6871705	12.3825	AT4G11290	1	1	1340	AT4G11290	628	628	628	628	1	201	201	0	0	0	4	12.3825	4
PER59	AT5G19890	21.7994	9.67785	-17.1637	-980.53	1.912e-14	-126.054	-2.653e-05	6.278e-10	1.046e-10	20.0502	AT5G19890	1	1	1372	1252	1252	1249	1249	1	316	316	3	3	0.002396	4	20.0502	5	6724075	6725966	21.7994	AT5G19890	1	1	1372	AT5G19890	1133	1133	1132	1132	1	335	335	1	1	0.0008826	4	21.7994	5
PER69	AT5G64100	103.575	64.9966	-85.3509	-2.68556	3.431e-05	-2.86608	-0.0001413	1	0.0208616	119.819	AT5G64100	1	1	1438	7856	7856	7823	7823	1	2093	2093	33	33	0.004201	3	119.819	5	25650566	25652247	143.479	AT5G64100	1	1	1438	AT5G64100	7837	7837	7809	7809	1	1800	1800	28	28	0.003573	3	143.479	5
PER7	AT1G30870	9.5032	3.48056	-5.42277	-4.74641	0.0009294	-4.74562	-8.539e-06	1	0.252179	5.48509	AT1G30870	1	1	1305	325	325	325	325	1	19	19	0	0	0	2	5.48509	1	10991477	10993083	5.06153	AT1G30870	1	1	1305	AT1G30870	251	251	250	250	1	22	22	1	1	0.003984	2	5.06153	1
PER73	AT5G67400	6.35448	3.02195	-4.7575	-11.1577	0.000279	-9.57355	-7.408e-06	1	0.102916	6.55984	AT5G67400	1	1	1296	387	387	386	386	1	117	117	1	1	0.002584	4	6.55984	5	26894777	26896488	3.54729	AT5G67400	1	1	1296	AT5G67400	174	174	174	174	1	41	41	0	0	0	4	3.54729	5
PEX3_2	AT2G15880	68.5634	12.3481	-27.4944	-2.3714	0.003011	-2.43141	-4.178e-05	1	0.558464	78.4566	AT2G15880	1	1	2709	9913	9913	9650	9650	1	0	0	263	263	0.0265308	2	78.4566	2	6917513	6920319	38.8857	AT2G15880	1	1	2709	AT2G15880	4010	4011	3986	3987	0.999749	0	0	24	24	0.005984	2	38.8857	2
PGIP1	AT5G06860	92.4084	19.1284	-42.5116	-2.7211	0.0004327	-2.71032	-6.328e-05	1	0.144262	112.422	AT5G06860	1	1	1169	5979	5979	5967	5967	1	664	664	12	12	0.002007	2	112.422	5	2132349	2133587	43.395	AT5G06860	1	1	1169	AT5G06860	1923	1923	1920	1920	1	195	195	3	3	0.00156	2	43.395	5
PI	AT5G20240	16.971	5.54142	9.99338	2.7866	0.001142	2.57165	1.389e-05	1	0.297586	6.90278	AT5G20240	2	1	1305	409	409	409	409	1	226	226	0	0	0	8	6.90278	5	6828903	6831515	4.49464	AT5G20240	2	1	1305	AT5G20240	222	222	222	222	1	135	135	0	0	0	8	4.49464	5
PIP2-4	AT5G60660	11.4274	0.888955	-4.67734	-2.35391	0.0214507	-2.4792	-7.72e-06	1	1	6.17545	AT5G60660	1	1	1448	406	406	406	406	1	150	150	0	0	0	4	6.17545	5	24375367	24377206	5.20031	AT5G60660	1	1	1448	AT5G60660	285	285	285	285	1	113	113	0	0	0	4	5.20031	5
PPA4	AT3G53620	32.2285	17.0622	23.4441	2.367	0.002195	2.26479	3.382e-05	1	0.439351	20.4941	AT3G53620	1	1	1367	1290	1290	1272	1272	1	942	942	18	18	0.0139535	9	20.4941	3	19880503	19883743	15.9455	AT3G53620	1	1	1367	AT3G53620	834	834	825	825	1	673	673	9	9	0.0107914	9	15.9455	3
PRP1	AT1G54970	2.64925	1.77883	-2.17507	-99.2292	0.0156735	-16.3869	-3.368e-06	1	1	2.1335	AT1G54970	1	1	1373	133	133	133	133	1	8	8	0	0	0	2	2.1335	1	20504900	20506504	1.80888	AT1G54970	1	1	1373	AT1G54970	94	94	94	94	1	8	8	0	0	0	2	1.80888	1
PRP3	AT3G62680	5.98154	2.18045	-3.77959	-6.58591	0.004223	-6.07835	-5.917e-06	1	0.710285	4.07665	AT3G62680	1	1	1221	227	227	226	226	1	25	25	1	1	0.004405	2	4.07665	3	23182721	23184042	2.85635	AT3G62680	1	1	1221	AT3G62680	132	132	132	132	1	17	17	0	0	0	2	2.85635	3
PRR2	AT4G13660	7.79877	4.0568	-5.25671	-4.0528	0.00254	-4.10349	-8.306e-06	1	0.496361	9.20117	AT4G13660	2	0	1745	734	734	729	729	1	252	252	5	5	0.006812	7	9.20117	4	7945682	7948443	6.10186	AT4G13660	2	0	1745	AT4G13660	405	405	403	403	1	166	166	2	2	0.004938	7	6.10186	4
PRXIID	AT1G60740	5.67563	1.81497	-3.31905	-3.49364	0.0193749	-3.49665	-5.271e-06	1	1	3.39048	AT1G60740	1	1	825	127	128	126	127	0.992126	51	51	1	1	0.007812	3	3.39048	1	22360976	22362003	4.13131	AT1G60740	1	1	825	AT1G60740	128	129	128	129	0.992248	61	61	0	0	0	3	4.13131	1
PSK2	AT2G22860	11.7814	4.52938	-7.77129	-5.20061	4.018e-05	-5.26606	-1.221e-05	1	0.0227451	12.6962	AT2G22860	1	1	654	379	379	377	377	1	113	113	2	2	0.005277	2	12.6962	2	9737582	9738384	9.33226	AT2G22860	1	1	654	AT2G22860	231	231	231	231	1	67	67	0	0	0	2	9.33226	2
PUMP4	AT4G24570	73.0285	45.7613	-43.279	-2.49704	0.0312087	-2.47062	-6.964e-05	1	1	53.3066	AT4G24570	1	1	1192	2885	2885	2885	2885	1	0	0	0	0	0	1	53.3066	4	12686458	12687650	77.0249	AT4G24570	1	1	1192	AT4G24570	3475	3475	3475	3475	1	0	0	0	0	0	1	77.0249	4
PXMT1	AT1G66700	3.63485	0.760444	-2.13059	-5.16156	0.0391872	-4.61182	-3.348e-06	1	1	2.83517	AT1G66700	2	2	1476	189	190	189	190	0.994737	20	20	0	0	0	5	2.83517	1	24873205	24874766	1.21724	AT1G66700	2	1	1476	AT1G66700	68	68	68	68	1	9	9	0	0	0	5	1.21724	1
PYL6	AT2G40330	12.9718	3.93971	-7.44132	-1.886	0.0123678	-2.01688	-1.261e-05	1	1	13.5273	AT2G40330	1	1	1607	987	987	987	987	1	0	0	0	0	0	1	13.5273	2	16844587	16846194	15.4877	AT2G40330	1	1	1607	AT2G40330	942	942	942	942	1	0	0	0	0	0	1	15.4877	2
RAB18	AT5G66400	35.6901	30.493	-30.4567	-2.48713	0.0002494	-2.61236	-4.942e-05	1	0.097499	52.6653	AT5G66400	2	2	1089	2608	2608	2604	2604	1	445	445	4	4	0.001534	4	52.6653	5	26518276	26519447	50.7316	AT5G66400	2	2	1089	AT5G66400	2096	2096	2091	2091	1	310	310	5	5	0.002385	4	50.7316	5
RALF1	AT1G02900	17.6808	5.1207	-9.29217	-2.20658	0.00741	-2.33972	-1.543e-05	1	1	14.9583	AT1G02900	1	1	854	580	580	580	580	1	0	0	0	0	0	1	14.9583	1	653603	654457	14.1078	AT1G02900	1	1	854	AT1G02900	456	456	456	456	1	0	0	0	0	0	1	14.1078	1
RAP2-3	AT3G16770	272.201	218.646	-240.539	-22.3514	1.217e-30	-23.7238	-0.0003766	3.997e-26	3.997e-26	280.183	AT3G16770	1	1	1306	16691	16691	16614	16614	1	3953	3953	77	77	0.004613	2	280.183	3	5705540	5707084	247.845	AT3G16770	1	1	1306	AT3G16770	12272	12273	12250	12251	0.999918	2341	2341	22	22	0.001793	2	247.845	3
RAP2-6	AT1G43160	9.31143	3.61586	-5.80967	-21.3789	7.785e-05	-16.05	-9.015e-06	1	0.0393225	9.5265	AT1G43160	1	1	1045	454	454	452	452	1	57	57	2	2	0.004405	2	9.5265	1	16263804	16264945	4.90499	AT1G43160	1	1	1045	AT1G43160	195	195	194	194	1	26	26	1	1	0.005128	2	4.90499	1
RAV2	AT1G68840	138.854	50.0178	-64.446	-2.16706	0.0446097	-2.21544	-0.0001079	1	1	72.945	AT1G68840	2	2	2058	6876	6876	6816	6816	1	14	14	60	60	0.008726	3	72.945	1	25880154	25882222	124.57	AT1G68840	2	2	2058	AT1G68840	9734	9734	9703	9703	1	11	11	31	31	0.003185	3	124.57	1
RFS2	AT3G57520	697.476	315.294	327.221	2.06147	0.0109386	2.10817	0.0004999	1	1	542.902	AT3G57520	3	2	2797	69370	69370	68945	68945	1	30378	30378	425	425	0.006127	18	542.902	3	21288741	21293171	227.608	AT3G57520	3	2	2797	AT3G57520	24177	24177	24095	24095	1	10803	10803	82	82	0.003392	18	227.608	3
RGF7	AT3G02240	4.94907	1.47654	-2.85359	-3.27973	0.0214186	-3.27524	-4.543e-06	1	1	3.66583	AT3G02240	1	1	739	123	123	123	123	1	49	49	0	0	0	3	3.66583	3	418356	419323	2.78871	AT3G02240	1	1	739	AT3G02240	80	80	78	78	1	31	31	2	2	0.025	3	2.78871	3
RHS13	AT4G02270	13.443	5.08679	-9.36643	-9.43464	5.276e-07	-9.15212	-1.462e-05	0.0173215	0.0005973	11.2697	AT4G02270	1	1	813	416	416	416	416	1	81	81	0	0	0	2	11.2697	4	992110	993039	6.49968	AT4G02270	1	1	813	AT4G02270	200	200	200	200	1	39	39	0	0	0	2	6.49968	4
RL4	AT2G18328	13.8115	3.3926	-6.52911	-2.23444	0.0119982	-2.37964	-1.082e-05	1	1	12.3602	AT2G18328	1	1	670	376	376	376	376	1	0	0	0	0	0	1	12.3602	2	7964325	7964995	5.48141	AT2G18328	1	1	670	AT2G18328	139	139	139	139	1	0	0	0	0	0	1	5.48141	2
RLK1	AT5G60900	4.5331	1.13272	2.99802	6.16278	0.0387409	4.9393	4.275e-06	1	1	0.605623	AT5G60900	1	1	2873	79	79	79	79	1	3	3	0	0	0	2	0.605623	5	24498368	24501770	0.836871	AT5G60900	1	1	2873	AT5G60900	91	91	91	91	1	6	6	0	0	0	2	0.836871	5
RRN16S.1	ATCG00920	184.871	59.4142	-97.9999	-2.02055	0.009392	-2.02036	-0.0001504	1	1	259.718	ATCG00920	1	1	1491	4	17582	4	17582	0.0002275	0	0	0	0	0	1	259.718	Pt	101011	102502	141.126	ATCG00920	1	1	1491	ATCG00920	4	7964	4	7964	0.0005023	0	0	0	0	0	1	141.126	Pt
RRN16S.2	ATCG01210	185.476	58.3273	-96.1921	-1.99909	0.008506	-2.00251	-0.0001475	1	1	261.623	ATCG01210	1	0	1491	0	17711	0	17711	0	0	0	0	0	0	1	261.623	Pt	136146	137637	142.88	ATCG01210	1	0	1491	ATCG01210	0	8063	0	8063	0	0	0	0	0	0	1	142.88	Pt
RRN4.5S.1	ATCG00960	10.6313	3.22492	-5.34199	-2.25452	0.0259835	-2.37511	-8.827e-06	1	1	5.98731	ATCG00960	1	0	103	0	28	0	28	0	0	0	0	0	0	1	5.98731	Pt	107598	107701	12.5693	ATCG00960	1	0	103	ATCG00960	0	49	0	49	0	0	0	0	0	0	1	12.5693	Pt
RRN4.5S.2	ATCG01170	12.4775	3.76172	-7.44868	-3.31997	0.0008032	-3.45822	-1.189e-05	1	0.229311	8.12564	ATCG01170	1	0	103	0	38	0	38	0	0	0	0	0	0	1	8.12564	Pt	130947	131050	13.3389	ATCG01170	1	0	103	ATCG01170	0	52	0	52	0	0	0	0	0	0	1	13.3389	Pt
RRN5S_1	ATCG00970	26.4753	6.93056	-14.717	-4.31786	0.0002042	-4.55291	-2.426e-05	1	0.0827817	9.82923	ATCG00970	1	0	121	0	54	0	54	0	0	0	0	0	0	1	9.82923	Pt	107948	108069	29.0415	ATCG00970	1	0	121	ATCG00970	0	133	0	133	0	0	0	0	0	0	1	29.0415	Pt
RRN5S_2	ATCG01160	31.0688	6.93056	-16.6918	-5.24562	0.0001025	-5.49423	-2.75e-05	1	0.0506565	9.82923	ATCG01160	1	0	121	0	54	0	54	0	0	0	0	0	0	1	9.82923	Pt	130579	130700	32.5352	ATCG01160	1	0	121	ATCG01160	0	149	0	149	0	0	0	0	0	0	1	32.5352	Pt
RVE2	AT5G37260	123.818	14.432	55.7658	2.84076	0.000827	2.63	7.597e-05	1	0.23409	40.0716	AT5G37260	1	1	980	1984	1984	1783	1783	1	533	533	201	201	0.10131	5	40.0716	5	14751343	14753088	28.1467	AT5G37260	1	1	980	AT5G37260	1072	1072	1044	1044	1	248	248	28	28	0.0261194	5	28.1467	5
SAG21	AT4G02380	820.209	81.3697	-349.86	-2.42063	0.005637	-2.58529	-0.0005986	1	0.851568	455.99	AT4G02380	3	1	968	18276	20135	18182	20041	0.90724	2362	2362	94	94	0.004668	6	455.99	4	1046041	1047105	350.818	AT4G02380	3	1	968	AT4G02380	10961	12878	10936	12853	0.850852	1823	1823	25	25	0.001941	6	350.818	4
SARD1	AT1G73805	6.3059	2.95779	4.1691	3.25897	0.0349923	2.92011	5.841e-06	1	1	3.35379	AT1G73805	1	1	2397	368	368	365	365	1	157	157	3	3	0.008152	7	3.35379	1	27744789	27749248	1.03613	AT1G73805	1	1	2397	AT1G73805	94	94	94	94	1	43	43	0	0	0	7	1.03613	1
SAUR71	AT1G56150	40.0409	7.42588	22.0283	2.66669	0.007836	2.49912	3.233e-05	1	1	6.21142	AT1G56150	1	1	812	229	229	229	229	1	0	0	0	0	0	1	6.21142	1	21017310	21018122	17.5382	AT1G56150	1	1	812	AT1G56150	539	539	539	539	1	0	0	0	0	0	1	17.5382	1
SAUR72	AT3G12830	17.0517	7.11125	11.4289	2.70739	0.002597	2.54116	1.641e-05	1	0.504552	5.56818	AT3G12830	1	1	977	247	247	247	247	1	0	0	0	0	0	1	5.56818	3	4078650	4079627	6.32811	AT3G12830	1	1	977	AT3G12830	234	234	234	234	1	0	0	0	0	0	1	6.32811	3
SDI1	AT5G48850	4.33325	0.536534	2.91973	5.25402	0.0387409	4.32416	4.151e-06	1	1	0.4717	AT5G48850	1	1	1214	28	28	26	26	1	8	8	2	2	0.0714286	4	0.4717	5	19805436	19807853	0.718204	AT5G48850	1	1	1214	AT5G48850	33	33	33	33	1	7	7	0	0	0	4	0.718204	5
SESA5	AT5G54740	14.1656	1.02292	-5.99073	-18.5695	0.001809	-14.5596	-9.395e-06	1	0.393252	4.82953	AT5G54740	1	1	830	182	182	182	182	1	0	0	0	0	0	1	4.82953	5	22238357	22239187	14.1656	AT5G54740	1	1	830	AT5G54740	445	445	445	445	1	0	0	0	0	0	1	14.1656	5
SIS	AT5G02020	24.7262	3.65343	-12.1774	-3.64798	0.0001057	-3.74382	-1.889e-05	1	0.0506565	27.3989	AT5G02020	2	2	1668	2117	2117	2075	2075	1	1346	1346	42	42	0.0198394	9	27.3989	5	385877	388231	9.01299	AT5G02020	2	2	1668	AT5G02020	571	571	569	569	1	415	415	2	2	0.003503	9	9.01299	5
sks9	AT4G38420	9.85488	5.78508	-7.357	-2.38432	0.001561	-2.51459	-1.192e-05	1	0.366795	14.6118	AT4G38420	3	3	2264	1523	1523	1502	1502	1	518	518	21	21	0.0137886	12	14.6118	4	17982615	17985384	12.7205	AT4G38420	3	3	2264	AT4G38420	1092	1092	1090	1090	1	381	381	2	2	0.001832	12	12.7205	4
SMO1-3	AT4G22755	14.9362	7.50316	10.8264	3.10825	0.0002679	2.86282	1.515e-05	1	0.101102	6.1417	AT4G22755	1	1	1187	330	331	330	331	0.996979	88	88	0	0	0	5	6.1417	4	11951829	11953731	5.49792	AT4G22755	1	1	1187	AT4G22755	250	250	247	247	1	101	101	3	3	0.012	5	5.49792	4
SNOR37-2	AT4G15258	7.12117	1.56904	-3.56108	-3.11016	0.0330992	-3.23951	-5.927e-06	1	1	0.516205	AT4G15258	1	0	128	0	3	0	3	0	0	0	0	0	0	1	0.516205	4	8713225	8713353	7.63738	AT4G15258	1	0	128	AT4G15258	0	37	0	37	0	0	0	0	0	0	1	7.63738	4
SSL7	AT3G51450	13.0335	4.12592	7.0916	2.42783	0.006798	2.23861	9.749e-06	1	0.974723	6.06528	AT3G51450	1	1	1300	363	363	358	358	1	99	99	5	5	0.0137741	4	6.06528	3	19090946	19092511	3.08925	AT3G51450	1	1	1300	AT3G51450	152	152	152	152	1	46	46	0	0	0	4	3.08925	3
STR18	AT5G66170	20.5897	13.6346	-13.7659	-2.11567	0.00387	-2.24981	-2.263e-05	1	0.667462	30.1625	AT5G66170	3	2	793	1101	1101	1086	1086	1	889	889	15	15	0.013624	9	30.1625	5	26447641	26448776	23.256	AT5G66170	3	2	793	AT5G66170	707	707	698	698	1	587	587	9	9	0.0127298	9	23.256	5
SUFE2	AT1G67810	13.8845	4.60945	-7.76018	-2.38762	0.003833	-2.53368	-1.272e-05	1	0.665924	13.2543	AT1G67810	1	1	1228	739	739	739	739	1	0	0	0	0	0	1	13.2543	1	25426233	25427461	9.14414	AT1G67810	1	1	1228	AT1G67810	425	425	425	425	1	0	0	0	0	0	1	9.14414	1
TAS2	AT2G39681	17.4912	7.25188	6.56649	2.17499	0.047715	2.00008	8.736e-06	1	1	10.5012	AT2G39681	1	1	1034	493	493	493	493	1	0	0	0	0	0	1	10.5012	2	16539383	16540417	3.01519	AT2G39681	1	1	1034	AT2G39681	118	118	118	118	1	0	0	0	0	0	1	3.01519	2
TDT	AT5G47560	90.4657	33.7541	-52.7532	-2.05534	0.0135097	-2.07462	-8.32e-05	1	1	107.432	AT5G47560	1	1	2905	14427	14427	14170	14170	1	1994	1994	257	257	0.0178138	3	107.432	5	19287368	19291103	125.785	AT5G47560	1	1	2905	AT5G47560	13874	13874	13830	13830	1	1836	1836	44	44	0.003171	3	125.785	5
TGG4	AT1G47600	12.6849	3.21105	-6.21508	-3.62596	0.001353	-3.72949	-9.85e-06	1	0.334107	14.2799	AT1G47600	2	1	1766	993	1148	990	1145	0.864629	548	699	3	3	0.002613	16	14.2799	1	17491730	17494779	5.17652	AT1G47600	2	1	1766	AT1G47600	302	346	302	346	0.872832	161	203	0	0	0	16	5.17652	1
TGG5	AT1G51470	10.5195	2.0101	-4.60795	-2.72139	0.0163558	-2.82301	-7.397e-06	1	1	12.0892	AT1G51470	1	1	1851	883	1016	883	1016	0.869094	507	636	0	0	0	13	12.0892	1	19087383	19090523	4.42494	AT1G51470	1	1	1851	AT1G51470	280	315	275	310	0.887097	149	183	5	5	0.015873	13	4.42494	1
THA1	AT1G08630	109.026	13.6689	-31.7158	-2.25427	0.0435111	-2.15667	-4.32e-05	1	1	124.751	AT1G08630	7	5	2096	12197	12197	11872	11872	1	6274	6274	325	325	0.0266459	17	124.751	1	2743760	2747967	30.5306	AT1G08630	7	1	2096	AT1G08630	2464	2464	2422	2422	1	1279	1279	42	42	0.0170455	17	30.5306	1
TINY	AT5G25810	8.45381	1.57922	-3.75513	-1.95722	0.0421506	-2.06049	-6.215e-06	1	1	5.66444	AT5G25810	1	1	1357	349	349	349	349	1	0	0	0	0	0	1	5.66444	5	8986541	8987898	6.87302	AT5G25810	1	1	1357	AT5G25810	353	353	353	353	1	0	0	0	0	0	1	6.87302	5
TIP2-2	AT4G17340	76.6449	30.7547	-43.3076	-1.94765	0.009866	-2.05963	-7.336e-05	1	1	79.2761	AT4G17340	1	1	1353	4878	4878	4870	4870	1	509	509	8	8	0.00164	2	79.2761	4	9698939	9700472	74.3816	AT4G17340	1	1	1353	AT4G17340	3812	3812	3809	3809	1	430	430	3	3	0.000787	2	74.3816	4
TIP4-1	AT2G25810	8.55801	1.52564	-3.66254	-2.90988	0.0276744	-2.9902	-5.912e-06	1	1	3.26432	AT2G25810	1	1	1174	174	174	174	174	1	37	37	0	0	0	3	3.26432	2	11012498	11014171	4.276	AT2G25810	1	1	1174	AT2G25810	190	190	190	190	1	53	53	0	0	0	3	4.276	2
TPPG	AT4G22590	74.6093	41.5744	56.4889	5.8492	3.294e-11	5.4337	8.036e-05	1.082e-06	1.202e-07	15.1537	AT4G22590	1	1	1763	1225	1225	1213	1213	1	517	517	12	12	0.009796	9	15.1537	4	11893498	11896480	11.8243	AT4G22590	1	1	1763	AT4G22590	792	792	789	789	1	390	390	3	3	0.003788	9	11.8243	4
TZF5	AT5G44260	30.1048	16.1385	-19.0055	-3.62835	0.0002177	-3.63776	-2.956e-05	1	0.0871565	32.6079	AT5G44260	1	1	1719	2545	2545	2545	2545	1	0	0	0	0	0	1	32.6079	5	17829617	17831336	20.9033	AT5G44260	1	1	1719	AT5G44260	1360	1360	1360	1360	1	0	0	0	0	0	1	20.9033	5
UGT73B4	AT2G15490	10.3233	5.0604	-5.98445	-1.91502	0.0115295	-2.03105	-9.936e-06	1	1	14.0421	AT2G15490	3	2	1672	909	1070	909	1066	0.85272	75	75	0	4	0.003738	5	14.0421	2	6761634	6763500	10.7613	AT2G15490	3	1	1672	AT2G15490	621	681	621	681	0.911894	48	48	0	0	0	5	10.7613	2
UGT73C6	AT2G36790	9.44698	1.94114	-4.264	-2.67709	0.0138036	-2.77932	-6.871e-06	1	1	5.17465	AT2G36790	1	1	1694	395	398	395	398	0.992462	0	0	0	0	0	1	5.17465	2	15420172	15421866	11.2454	AT2G36790	1	1	1694	AT2G36790	707	721	707	721	0.980583	0	0	0	0	0	1	11.2454	2
UGT74E2	AT1G05680	21.3362	18.4538	-19.3097	-7.04793	1.696e-10	-7.33841	-3.04e-05	5.57e-06	5.063e-07	23.3425	AT1G05680	1	1	1755	1859	1861	1858	1860	0.998925	138	138	1	1	0.0005373	2	23.3425	1	1703001	1704838	22.5371	AT1G05680	1	1	1755	AT1G05680	1498	1499	1496	1497	0.999332	85	85	2	2	0.001334	2	22.5371	1
UGT75D1	AT4G15550	29.1501	6.70239	-16.5211	-4.60367	6.87e-06	-5.03684	-2.727e-05	0.225565	0.005834	11.9375	AT4G15550	1	1	1738	942	942	942	942	1	0	0	0	0	0	1	11.9375	4	8877589	8879327	31.3771	AT4G15550	1	1	1738	AT4G15550	2064	2064	2064	2064	1	0	0	0	0	0	1	31.3771	4
UPB1	AT2G47270	9.05436	6.9277	-7.36952	-4.39002	0.0001214	-4.4907	-1.162e-05	1	0.0545826	10.3876	AT2G47270	1	1	899	424	424	424	424	1	0	0	0	0	0	1	10.3876	2	19411429	19412328	9.31649	AT2G47270	1	1	899	AT2G47270	317	317	317	317	1	0	0	0	0	0	1	9.31649	2
VQ22	AT3G22160	9.45935	4.82786	-7.01814	-2.0215	0.0109709	-2.15016	-1.17e-05	1	1	11.1675	AT3G22160	1	1	1207	612	612	612	612	1	0	0	0	0	0	1	11.1675	3	7817778	7818985	15.4762	AT3G22160	1	1	1207	AT3G22160	706	707	706	707	0.998586	0	0	0	0	0	1	15.4762	3
WAK1	AT1G21250	36.4691	6.59324	23.3383	4.7979	4.067e-06	4.31456	3.197e-05	0.133538	0.003709	8.52366	AT1G21250	1	1	2770	1042	1076	1038	1072	0.968284	66	66	4	4	0.003717	3	8.52366	1	7439170	7442113	5.36055	AT1G21250	1	1	2770	AT1G21250	545	563	544	562	0.967972	52	52	1	1	0.001776	3	5.36055	1
WAK2	AT1G21270	19.3999	3.57561	10.0236	2.88045	0.001319	2.63892	1.381e-05	1	0.33341	6.92382	AT1G21270	1	1	3585	1121	1134	1114	1127	0.988465	89	89	7	7	0.006173	3	6.92382	1	7444748	7448483	4.90837	AT1G21270	1	1	3585	AT1G21270	658	666	658	666	0.987988	62	62	0	0	0	3	4.90837	1
WRKY45	AT3G01970	21.6946	11.9439	-15.3099	-4.36899	2.294e-07	-4.55995	-2.408e-05	0.007531	0.0003012	25.8657	AT3G01970	1	1	1359	1614	1614	1596	1596	1	376	376	18	18	0.0111524	2	25.8657	3	325951	327412	16.3504	AT3G01970	1	1	1359	AT3G01970	844	844	841	841	1	190	190	3	3	0.003555	2	16.3504	3
WRKY54	AT2G40750	6.49408	2.12068	3.74348	3.93488	0.0311013	3.44574	5.283e-06	1	1	1.93793	AT2G40750	1	1	1432	128	128	126	126	1	25	25	2	2	0.015625	3	1.93793	2	17000418	17002528	0.608868	AT2G40750	1	1	1432	AT2G40750	35	35	33	33	1	10	10	2	2	0.0571429	3	0.608868	2
WRKY60	AT2G25000	19.3683	2.97752	9.33474	2.62175	0.00424	2.40154	1.275e-05	1	0.710285	6.41809	AT2G25000	4	3	1582	468	468	461	461	1	190	190	7	7	0.0149573	8	6.41809	2	10629661	10631413	6.14602	AT2G25000	4	2	1582	AT2G25000	369	369	368	368	1	145	145	1	1	0.00271	8	6.14602	2
WRKY70	AT3G56400	40.3535	10.831	18.768	2.38472	0.005676	2.2617	2.62e-05	1	0.851568	22.1296	AT3G56400	1	1	1470	1504	1504	1477	1477	1	326	326	27	27	0.0179521	3	22.1296	3	20908710	20910623	6.65023	AT3G56400	1	1	1470	AT3G56400	377	377	370	370	1	84	84	7	7	0.0185676	3	6.65023	3
XBAT34	AT4G14365	24.5602	8.33433	12.6251	2.57206	0.001535	2.38784	1.733e-05	1	0.365192	13.5391	AT4G14365	1	1	1739	1079	1079	1069	1069	1	709	709	10	10	0.009268	10	13.5391	4	8271269	8273903	5.65192	AT4G14365	1	1	1739	AT4G14365	372	372	372	372	1	256	256	0	0	0	10	5.65192	4
XTH12	AT5G57530	3.489	1.38584	-2.28601	-71.274	0.0156735	-16.1378	-3.54e-06	1	1	2.03719	AT5G57530	1	1	1146	106	106	106	106	1	24	24	0	0	0	3	2.03719	5	23300320	23301689	1.42942	AT5G57530	1	1	1146	AT5G57530	62	62	62	62	1	23	23	0	0	0	3	1.42942	5
XTH14	AT4G25820	9.06083	3.51601	-6.04086	-9.70731	6.774e-05	-8.91481	-9.418e-06	1	0.0353045	6.53005	AT4G25820	1	1	1167	346	346	346	346	1	95	95	0	0	0	3	6.53005	4	13130290	13131860	4.34693	AT4G25820	1	1	1167	AT4G25820	192	192	192	192	1	48	48	0	0	0	3	4.34693	4
XTH19	AT4G30290	7.24519	1.49696	-3.60325	-2.61938	0.0349923	-2.70329	-5.798e-06	1	1	9.23885	AT4G30290	1	1	1335	560	560	560	560	1	126	126	0	0	0	3	9.23885	4	14828711	14830224	4.7103	AT4G30290	1	1	1335	AT4G30290	238	238	238	238	1	46	46	0	0	0	3	4.7103	4
XTH25	AT5G57550	11.4468	5.81688	7.61048	3.2922	0.0009743	3.00519	1.067e-05	1	0.261158	5.67361	AT5G57550	1	1	1184	311	311	305	305	1	60	60	6	6	0.0192926	3	5.67361	5	23304781	23306440	2.85635	AT5G57550	1	1	1184	AT5G57550	128	128	128	128	1	24	24	0	0	0	3	2.85635	5
XTH31	AT3G44990	25.3464	2.39959	-15.0636	-3.4156	0.0003588	-3.75585	-2.572e-05	1	0.12401	8.99647	AT3G44990	1	1	1393	577	577	569	569	1	152	152	8	8	0.0138648	4	8.99647	3	16446934	16448844	24.5245	AT3G44990	1	1	1393	AT3G44990	1298	1298	1293	1293	1	349	349	5	5	0.003852	4	24.5245	3
YDK1	AT4G37390	9.38703	2.31889	-4.74912	-3.375	0.009488	-3.45167	-7.547e-06	1	1	11.0428	AT4G37390	1	1	2170	1090	1090	1088	1088	1	136	136	2	2	0.001835	3	11.0428	4	17579617	17582022	5.21119	AT4G37390	1	1	2170	AT4G37390	428	428	428	428	1	55	55	0	0	0	3	5.21119	4
ZAT6	AT5G04340	49.9445	15.2823	-26.8109	-2.65066	0.005273	-2.78494	-4.516e-05	1	0.809028	27.1554	AT5G04340	1	1	1305	1609	1609	1609	1609	1	0	0	0	0	0	1	27.1554	5	1216057	1217362	41.7273	AT5G04340	1	1	1305	AT5G04340	2061	2061	2061	2061	1	0	0	0	0	0	1	41.7273	5
ZHD6	AT2G18350	7.21981	3.1148	-4.57988	-2.04272	0.0241011	-2.15201	-7.531e-06	1	1	10.8528	AT2G18350	1	1	1380	680	680	680	680	1	0	0	0	0	0	1	10.8528	2	7971016	7972396	6.96907	AT2G18350	1	1	1380	AT2G18350	364	364	364	364	1	0	0	0	0	0	1	6.96907	2
[truncated: 88 more columns]

## Sheet: B FDR-Corrected DEG List
Supplemental File 1. List of Arabidopsis genes that are differentially expressed (p ≤ 0.05 and fold change ≥ 2 or ≤ -2) in response to AgNP exposure. B: FDR-corrected DEG list.
Feature ID	Gene ID	Experiment - Range (original values)	Experiment - IQR (original values)	Experiment - Difference (original values)	Experiment - Fold Change (original values)	EDGE test: Control vs AgNP, tagwise dispersions - P-value	EDGE test: Control vs AgNP, tagwise dispersions - Fold change	EDGE test: Control vs AgNP, tagwise dispersions - Weighted difference	EDGE test: Control vs AgNP, tagwise dispersions - Bonferroni	EDGE test: Control vs AgNP, tagwise dispersions - FDR p-value correction	Control - Concatenated_CO-4B (GE) - Expression values	Control - Concatenated_CO-4B (GE) - Gene name	Control - Concatenated_CO-4B (GE) - Transcripts annotated	Control - Concatenated_CO-4B (GE) - Uniquely identified transcripts	Control - Concatenated_CO-4B (GE) - Exon length	Control - Concatenated_CO-4B (GE) - Unique gene reads	Control - Concatenated_CO-4B (GE) - Total gene reads	Control - Concatenated_CO-4B (GE) - Unique exon reads	Control - Concatenated_CO-4B (GE) - Total exon reads	Control - Concatenated_CO-4B (GE) - Ratio of unique to total (exon reads)	Control - Concatenated_CO-4B (GE) - Unique exon-exon reads	Control - Concatenated_CO-4B (GE) - Total exon-exon reads	Control - Concatenated_CO-4B (GE) - Unique intron reads	Control - Concatenated_CO-4B (GE) - Total intron reads	Control - Concatenated_CO-4B (GE) - Ratio of intron to total gene reads	Control - Concatenated_CO-4B (GE) - Exons	Control - Concatenated_CO-4B (GE) - RPKM	Control - Concatenated_CO-4B (GE) - Chromosome	Control - Concatenated_CO-4B (GE) - Chromosome region start	Control - Concatenated_CO-4B (GE) - Chromosome region end	Control - Concatenated_CO-5 (GE) - Expression values	Control - Concatenated_CO-5 (GE) - Gene name	Control - Concatenated_CO-5 (GE) - Transcripts annotated	Control - Concatenated_CO-5 (GE) - Uniquely identified transcripts	Control - Concatenated_CO-5 (GE) - Exon length	Control - Concatenated_CO-5 (GE) - Gene ID	Control - Concatenated_CO-5 (GE) - Unique gene reads	Control - Concatenated_CO-5 (GE) - Total gene reads	Control - Concatenated_CO-5 (GE) - Unique exon reads	Control - Concatenated_CO-5 (GE) - Total exon reads	Control - Concatenated_CO-5 (GE) - Ratio of unique to total (exon reads)	Control - Concatenated_CO-5 (GE) - Unique exon-exon reads	Control - Concatenated_CO-5 (GE) - Total exon-exon reads	Control - Concatenated_CO-5 (GE) - Unique intron reads	Control - Concatenated_CO-5 (GE) - Total intron reads	Control - Concatenated_CO-5 (GE) - Ratio of intron to total gene reads	Control - Concatenated_CO-5 (GE) - Exons	Control - Concatenated_CO-5 (GE) - RPKM	Control - Concatenated_CO-5 (GE) - Chromosome
ACD6	AT4G14400	56.7927	12.0439	35.7575	7.01623	2.81e-08	6.29452	4.951e-05	0.0009225	4.855e-05	7.79191	AT4G14400	3	1	3228	1154	1154	1142	1142	1	148	148	12	12	0.0103986	9	7.79191	4	8294164	8299195	5.23022	AT4G14400	3	1	3228	AT4G14400	640	640	639	639	1	138	138	1	1	0.001563	9	5.23022	4
AED1	AT5G10760	31.4596	14.7109	22.1733	9.19944	3.424e-10	8.24444	3.172e-05	1.124e-05	8.972e-07	2.40616	AT5G10760	1	1	1968	216	216	215	215	1	5	5	1	1	0.00463	2	2.40616	5	3400321	3402389	4.02762	AT5G10760	1	1	1968	AT5G10760	300	300	300	300	1	9	9	0	0	0	2	4.02762	5
AIR1	AT4G12550	40.4039	25.5964	31.3869	12.9237	6.155e-12	11.708	4.594e-05	2.021e-07	2.526e-08	2.07179	AT4G12550	1	1	691	65	65	65	65	1	0	0	0	0	0	1	2.07179	4	7439114	7439805	1.60592	AT4G12550	1	1	691	AT4G12550	41	42	41	42	0.97619	0	0	0	0	0	1	1.60592	4
APY5	AT1G14250	16.3566	6.17172	11.6209	3.70352	3.178e-05	3.39082	1.634e-05	1	0.0200649	5.70929	AT1G14250	1	1	1952	504	511	499	506	0.986166	275	282	5	5	0.009785	9	5.70929	1	4868345	4871488	3.30265	AT1G14250	1	1	1952	AT1G14250	243	246	241	244	0.987705	97	99	2	2	0.00813	9	3.30265	1
ARL	AT2G44080	15.9002	7.50156	-10.4491	-10.8322	7.186e-08	-10.4403	-1.627e-05	0.002359	0.0001123	16.7539	AT2G44080	1	1	1287	984	984	979	979	1	129	129	5	5	0.005081	2	16.7539	2	18236788	18238173	9.23818	AT2G44080	1	1	1287	AT2G44080	450	450	450	450	1	7	7	0	0	0	2	9.23818	2
AZI1	AT4G12470	247.4	73.8173	-176.6	-4.31931	5.544e-07	-4.88554	-0.0003011	0.0182019	0.0006067	122.778	AT4G12470	1	1	865	4822	4822	4822	4822	1	0	0	0	0	0	1	122.778	4	7401086	7401951	285.563	AT4G12470	1	1	865	AT4G12470	9350	9350	9349	9349	1	0	0	1	1	0.000107	1	285.563	4
BEE3	AT1G73830	10.4312	5.8909	-7.82081	-5.53942	4.018e-05	-5.58333	-1.227e-05	1	0.0227451	11.5462	AT1G73830	2	2	1114	594	594	584	584	1	331	331	10	10	0.016835	8	11.5462	1	27759940	27761588	7.61329	AT1G73830	2	2	1114	AT1G73830	329	329	321	321	1	237	237	8	8	0.0243161	8	7.61329	1
CEN	AT2G27550	14.3373	4.96913	-10.4584	-4.78227	1.316e-05	-5.00658	-1.683e-05	0.432097	0.0101989	8.07943	AT2G27550	1	1	995	368	368	365	365	1	104	104	3	3	0.008152	4	8.07943	2	11773186	11774746	16.4104	AT2G27550	1	1	995	AT2G27550	620	620	618	618	1	212	212	2	2	0.003226	4	16.4104	2
CHI-B	AT3G12500	25.1313	10.2264	-16.1683	-3.35017	6.622e-05	-3.54295	-2.62e-05	1	0.0350703	21.7681	AT3G12500	1	1	1373	1357	1357	1357	1357	1	154	154	0	0	0	2	21.7681	3	3962135	3963984	18.4159	AT3G12500	1	1	1373	AT3G12500	957	957	957	957	1	106	106	0	0	0	2	18.4159	3
CML10	AT2G41090	120.629	25.7734	70.2673	3.48474	9.307e-06	3.21342	9.644e-05	0.305587	0.00764	39.2849	AT2G41090	1	1	1433	2613	2614	2555	2556	0.999609	951	951	58	58	0.0221882	3	39.2849	2	17135346	17136999	17.5158	AT2G41090	1	1	1433	AT2G41090	958	958	950	950	1	328	328	8	8	0.008351	3	17.5158	2
CML47	AT3G47480	16.5678	4.50423	11.0554	5.59107	1.139e-05	5.01887	1.572e-05	0.373968	0.009121	2.67152	AT3G47480	1	1	1080	131	131	131	131	1	0	0	0	0	0	1	2.67152	3	17496084	17497164	1.98159	AT3G47480	1	1	1080	AT3G47480	81	81	81	81	1	0	0	0	0	0	1	1.98159	3
DIR1_2	AT5G48485	54.6459	27.3947	-37.2531	-2.99147	3.042e-05	-3.18723	-6.108e-05	0.998772	0.0195838	47.5442	AT5G48485	1	1	813	1755	1755	1755	1755	1	0	0	0	0	0	1	47.5442	5	19646027	19646840	69.5141	AT5G48485	1	1	813	AT5G48485	2139	2139	2139	2139	1	0	0	0	0	0	1	69.5141	5
EBF2	AT5G25350	48.5119	45.3398	-46.945	-3.67102	5.407e-08	-3.93239	-7.597e-05	0.001775	8.876e-05	63.0815	AT5G25350	1	1	2929	8391	8391	8389	8389	1	242	242	2	2	0.0002384	2	63.0815	5	8794251	8797349	65.3539	AT5G25350	1	1	2929	AT5G25350	7245	7245	7245	7245	1	101	101	0	0	0	2	65.3539	5
ERF113	AT5G13330	23.0391	7.97939	-13.4891	-3.91416	1.877e-06	-4.07664	-2.118e-05	0.0616264	0.001813	26.1489	AT5G13330	1	1	1506	1835	1835	1788	1788	1	284	284	47	47	0.0256131	2	26.1489	5	4271729	4274674	15.6492	AT5G13330	1	1	1506	AT5G13330	898	898	892	892	1	118	118	6	6	0.006682	2	15.6492	5
FDH1	AT5G14780	112.482	64.1686	-87.6773	-2.26395	3.339e-05	-2.43526	-0.0001452	1	0.0206864	171.231	AT5G14780	3	3	2430	18956	18956	18892	18892	1	7166	7166	64	64	0.003376	8	171.231	5	4776732	4779526	136.412	AT5G14780	3	2	2430	AT5G14780	12569	12569	12546	12546	1	4300	4300	23	23	0.00183	8	136.412	5
FLZ3	AT2G44670	141.661	57.8246	103.39	3.42515	3.858e-07	3.18395	0.0001435	0.0126655	0.0004523	57.5636	AT2G44670	1	1	898	2358	2358	2347	2347	1	378	378	11	11	0.004665	2	57.5636	2	18425110	18426121	28.7456	AT2G44670	1	1	898	AT2G44670	977	977	977	977	1	255	255	0	0	0	2	28.7456	2
GASA6	AT1G74670	120.116	59.3668	-87.144	-4.50287	2.201e-05	-4.65216	-0.0001432	0.722778	0.0153782	76.1669	AT1G74670	1	1	910	3173	3173	3147	3147	1	1048	1048	26	26	0.008194	3	76.1669	1	28053029	28054149	124.209	AT1G74670	1	1	910	AT1G74670	4298	4298	4278	4278	1	1390	1390	20	20	0.004653	3	124.209	1
gene:AT1G10340	AT1G10340	14.9072	12.2475	12.8318	3.87403	1.628e-05	3.56197	1.816e-05	0.534407	0.0118757	6.33131	AT1G10340	2	1	2042	591	591	587	587	1	52	52	4	4	0.006768	4	6.33131	1	3390321	3392633	3.8946	AT1G10340	2	1	2042	AT1G10340	301	301	301	301	1	12	12	0	0	0	4	3.8946	1
gene:AT1G26250	AT1G26250	43.2224	30.1629	-34.3997	-5.45643	2.326e-09	-5.71845	-5.431e-05	7.638e-05	4.774e-06	47.2984	AT1G26250	1	1	1627	3492	3499	3487	3494	0.997997	0	0	5	5	0.001429	1	47.2984	1	9083837	9085464	38.3895	AT1G26250	1	1	1627	AT1G26250	2367	2369	2362	2364	0.999154	0	0	5	5	0.002111	1	38.3895	1
gene:AT1G66180	AT1G66180	87.1905	29.8046	-58.6316	-3.23205	5.203e-05	-3.29195	-9.165e-05	1	0.0289557	96.03	AT1G66180	1	1	1719	7495	7495	7495	7495	1	0	0	0	0	0	1	96.03	1	24647120	24648839	103.717	AT1G66180	1	1	1719	AT1G66180	6747	6748	6747	6748	0.999852	0	0	0	0	0	1	103.717	1
gene:AT1G73120	AT1G73120	62.254	30.3284	-41.5597	-5.46006	5.974e-09	-5.59117	-6.44e-05	0.0001961	1.09e-05	65.5363	AT1G73120	1	1	696	2073	2073	2071	2071	1	366	366	2	2	0.0009648	2	65.5363	1	27497175	27498062	45.2881	AT1G73120	1	1	696	AT1G73120	1199	1199	1193	1193	1	219	219	6	6	0.005004	2	45.2881	1
gene:AT1G77330	AT1G77330	35.5847	14.7963	-26.8238	-5.18681	8.745e-08	-5.40124	-4.188e-05	0.002871	0.0001305	39.9597	AT1G77330	1	1	1384	2521	2521	2511	2511	1	913	913	10	10	0.003967	4	39.9597	1	29062944	29064637	39.2882	AT1G77330	1	1	1384	AT1G77330	2071	2071	2058	2058	1	703	703	13	13	0.006277	4	39.2882	1
gene:AT2G05510	AT2G05510	398.377	374.505	-382.531	-12.9593	2.771e-23	-13.8461	-0.0006074	9.097e-19	4.548e-19	417.548	AT2G05510	6	6	812	15407	15417	15384	15394	0.99935	5224	5225	23	23	0.001492	12	417.548	2	2015623	2016772	403.997	AT2G05510	6	5	812	AT2G05510	12419	12427	12408	12416	0.999356	5040	5041	11	11	0.0008852	12	403.997	2
gene:AT2G25510	AT2G25510	578.563	210.64	338.071	4.21657	1.793e-06	3.83417	0.0004799	0.0588647	0.001784	83.5782	AT2G25510	2	2	760	2904	2904	2884	2884	1	706	706	20	20	0.006887	4	83.5782	2	10856270	10857217	107.11	AT2G25510	2	2	760	AT2G25510	3081	3081	3081	3081	1	775	775	0	0	0	4	107.11	2
gene:AT2G39980	AT2G39980	15.8543	7.96402	-11.3815	-4.2012	6.288e-06	-4.36743	-1.798e-05	0.206444	0.00558	17.3653	AT2G39980	1	1	2510	1979	1979	1979	1979	1	0	0	0	0	0	1	17.3653	2	16687672	16690182	11.7369	AT2G39980	1	1	2510	AT2G39980	1115	1115	1115	1115	1	0	0	0	0	0	1	11.7369	2
gene:AT2G43590	AT2G43590	82.367	29.6902	-47.8795	-4.95778	6.001e-07	-5.3766	-7.956e-05	0.0197039	0.0006356	43.5931	AT2G43590	1	1	1110	2198	2198	2197	2197	1	393	393	1	1	0.000455	2	43.5931	2	18081303	18082776	45.5587	AT2G43590	1	1	1110	AT2G43590	1921	1921	1914	1914	1	234	234	7	7	0.003644	2	45.5587	2
gene:AT3G16670	AT3G16670	96.2628	45.2128	-62.161	-9.894	5.608e-15	-10.1536	-9.487e-05	1.841e-10	3.682e-11	100.508	AT3G16670	1	1	836	3819	3819	3815	3815	1	489	489	4	4	0.001047	2	100.508	3	5681379	5682362	50.9777	AT3G16670	1	1	836	AT3G16670	1616	1616	1613	1613	1	321	321	3	3	0.001856	2	50.9777	3
gene:AT3G54040	AT3G54040	31.3092	23.9737	-25.6512	-6.47004	5.386e-10	-6.76343	-4.037e-05	1.768e-05	1.263e-06	34.1456	AT3G54040	2	1	1212	1911	1911	1879	1879	1	521	521	32	32	0.0167452	5	34.1456	3	20013725	20015653	28.514	AT3G54040	2	0	1212	AT3G54040	1310	1310	1308	1308	1	418	418	2	2	0.001527	5	28.514	3
gene:AT4G01870	AT4G01870	137.33	107.913	-121.762	-2.42793	3.616e-05	-2.59706	-0.0002019	1	0.0214583	197.189	AT4G01870	2	0	2236	20019	20019	20019	20019	1	0	0	0	0	0	2	197.189	4	808375	810611	209.703	AT4G01870	2	0	2236	AT4G01870	17747	17747	17747	17747	1	0	0	0	0	0	2	209.703	4
gene:AT4G16146	AT4G16146	27.1794	20.1215	-21.7388	-3.27754	6.929e-06	-3.53814	-3.547e-05	0.227513	0.005834	29.847	AT4G16146	1	1	1008	1393	1393	1366	1366	1	1126	1126	27	27	0.0193826	7	29.847	4	9142071	9144583	30.0122	AT4G16146	1	1	1008	AT4G16146	1158	1158	1145	1145	1	954	954	13	13	0.0112263	7	30.0122	4
gene:AT4G16260	AT4G16260	77.4364	32.5655	-46.2402	-4.6905	4.296e-09	-4.83575	-7.069e-05	0.0001411	8.297e-06	88.3581	AT4G16260	2	1	1445	5808	5808	5797	5797	1	978	978	11	11	0.001894	4	88.3581	4	9199971	9201643	43.755	AT4G16260	2	1	1445	AT4G16260	2394	2394	2393	2393	1	382	382	1	1	0.0004177	4	43.755	4
gene:AT5G01210	AT5G01210	39.4337	32.8254	-35.4437	-5.52389	9.339e-10	-5.84234	-5.645e-05	3.066e-05	2.044e-06	43.4262	AT5G01210	1	1	1802	3553	3553	3553	3553	1	0	0	0	0	0	1	43.4262	5	84473	86275	45.1448	AT5G01210	1	1	1802	AT5G01210	3079	3079	3079	3079	1	0	0	0	0	0	1	45.1448	5
gene:AT5G02760	AT5G02760	12.0106	7.77984	-9.18334	-14.3645	2.605e-07	-13.0996	-1.428e-05	0.008552	0.0003289	8.55012	AT5G02760	1	1	1543	607	607	599	599	1	127	127	8	8	0.0131796	4	8.55012	5	625253	627124	12.5856	AT5G02760	1	1	1543	AT5G02760	735	735	735	735	1	162	162	0	0	0	4	12.5856	5
gene:AT5G15780	AT5G15780	45.1127	27.5883	-34.0451	-3.14157	1.336e-05	-3.34289	-5.567e-05	0.438553	0.0101989	45.5842	AT5G15780	1	1	1636	3388	3388	3386	3386	1	242	242	2	2	0.0005903	2	45.5842	5	5144628	5146458	47.6744	AT5G15780	1	1	1636	AT5G15780	2952	2952	2952	2952	1	241	241	0	0	0	2	47.6744	5
gene:AT5G18840	AT5G18840	29.2766	21.4617	24.8941	10.7433	3.839e-12	9.67525	3.596e-05	1.26e-07	1.8e-08	2.50546	AT5G18840	1	1	1890	219	219	215	215	1	144	144	4	4	0.0182648	16	2.50546	5	6282880	6286767	3.11742	AT5G18840	1	1	1890	AT5G18840	224	224	223	223	1	153	153	1	1	0.004464	16	3.11742	5
gene:AT5G24200	AT5G24200	15.0638	5.57356	10.9574	12.3865	1.321e-07	10.3938	1.574e-05	0.004337	0.0001886	0.887881	AT5G24200	3	2	1662	68	68	67	67	1	7	7	1	1	0.0147059	8	0.887881	5	8202918	8205824	1.09691	AT5G24200	3	1	1662	AT5G24200	69	69	69	69	1	17	17	0	0	0	8	1.09691	5
gene:AT5G39110	AT5G39110	10.8055	6.05125	-8.54139	-5.16302	2.555e-05	-5.25703	-1.342e-05	0.838957	0.0171216	11.7894	AT5G39110	1	1	822	385	440	385	440	0.875	58	58	0	0	0	2	11.7894	5	15657696	15658632	12.0856	AT5G39110	1	1	822	AT5G39110	337	376	337	376	0.896277	44	45	0	0	0	2	12.0856	5
gene:AT5G44568	AT5G44568	37.7818	28.1978	30.4785	3.75548	1.772e-05	3.5134	4.433e-05	0.581651	0.0126446	8.92647	AT5G44568	1	1	718	410	410	291	291	1	103	103	119	119	0.290244	2	8.92647	5	17961018	17962276	10.4507	AT5G44568	1	1	718	AT5G44568	337	337	284	284	1	78	78	53	53	0.15727	2	10.4507	5
gene:AT5G50335	AT5G50335	14.5666	3.35672	-8.8871	-28.9897	1.762e-06	-23.2377	-1.436e-05	0.0578668	0.001784	3.70776	AT5G50335	1	1	695	117	117	117	117	1	0	0	0	0	0	1	3.70776	5	20489032	20489727	9.12387	AT5G50335	1	1	695	AT5G50335	240	240	240	240	1	0	0	0	0	0	1	9.12387	5
gene:AT5G57760	AT5G57760	6.85038	4.87597	-6.05458	-64.5537	3.912e-06	-29.8914	-9.378e-06	0.128444	0.00367	6.85038	AT5G57760	1	1	553	172	172	172	172	1	0	0	0	0	0	1	6.85038	5	23400714	23401267	4.92113	AT5G57760	1	1	553	AT5G57760	103	103	103	103	1	0	0	0	0	0	1	4.92113	5
gene:AT5G62130	AT5G62130	12.3421	8.35653	9.69128	4.49899	5.876e-05	4.08096	1.378e-05	1	0.0316285	2.55055	AT5G62130	4	2	2936	342	342	340	340	1	75	75	2	2	0.005848	11	2.55055	5	24950263	24953362	2.98768	AT5G62130	4	2	2936	AT5G62130	332	332	332	332	1	80	80	0	0	0	11	2.98768	5
GRXC13	AT2G47880	9.536	1.82282	-5.71569	-14.4286	7.785e-05	-12.0744	-8.884e-06	1	0.0393225	9.65826	AT2G47880	1	1	675	296	296	296	296	1	0	0	0	0	0	1	9.65826	2	19605029	19605704	2.34855	AT2G47880	1	1	675	AT2G47880	60	60	60	60	1	0	0	0	0	0	1	2.34855	2
LLP	AT5G03350	87.8408	28.9464	52.3365	7.42427	3.352e-07	6.76851	7.667e-05	0.0110067	0.0004077	5.08583	AT5G03350	1	1	1061	245	245	245	245	1	0	0	0	0	0	1	5.08583	5	815609	816670	4.85592	AT5G03350	1	1	1061	AT5G03350	195	195	195	195	1	0	0	0	0	0	1	4.85592	5
LTP3	AT5G59320	18.0909	2.39418	-9.62566	-10.1603	2.819e-05	-10.2947	-1.596e-05	0.92572	0.0185144	3.49417	AT5G59320	1	1	769	122	122	122	122	1	23	23	0	0	0	2	3.49417	5	23928953	23929816	9.72328	AT5G59320	1	1	769	AT5G59320	283	283	283	283	1	61	61	0	0	0	2	9.72328	5
MIOX4	AT4G26260	120.283	83.4063	94.0979	6.2154	3.553e-10	6.21997	0.0001416	1.166e-05	8.972e-07	31.3254	AT4G26260	2	2	1499	2148	2148	2132	2132	1	1746	1746	16	16	0.007449	14	31.3254	4	13297694	13300444	14.9291	AT4G26260	2	2	1499	AT4G26260	852	852	847	847	1	669	669	5	5	0.005869	14	14.9291	4
NAC92	AT5G39610	29.9662	22.1637	-27.1494	-26.7865	1.791e-16	-25.8502	-4.248e-05	5.882e-12	1.47e-12	30.5694	AT5G39610	1	1	1312	1827	1827	1821	1821	1	272	272	6	6	0.003284	3	30.5694	5	15858397	15859911	23.1387	AT5G39610	1	1	1312	AT5G39610	1152	1152	1149	1149	1	186	186	3	3	0.002604	3	23.1387	5
NIT4	AT5G22300	19.5085	5.14182	-10.666	-3.33404	5.622e-05	-3.48789	-1.686e-05	1	0.030767	22.0608	AT5G22300	2	2	2446	2460	2460	2450	2450	1	1000	1000	10	10	0.004065	6	22.0608	5	7379186	7382025	14.9281	AT5G22300	2	2	2446	AT5G22300	1385	1385	1382	1382	1	561	561	3	3	0.002166	6	14.9281	5
NUDT6	AT2G04450	28.1481	13.676	19.474	14.6782	6.92e-11	12.7335	2.805e-05	2.272e-06	2.272e-07	1.47999	AT2G04450	1	1	1384	94	94	93	93	1	56	56	1	1	0.0106383	9	1.47999	2	1543319	1545535	1.52724	AT2G04450	1	1	1384	AT2G04450	80	80	80	80	1	53	53	0	0	0	9	1.52724	2
OSM34	AT4G11650	89.3722	31.5759	-48.2181	-2.76419	3.66e-05	-2.83705	-7.435e-05	1	0.0214583	109.652	AT4G11650	1	1	1121	5584	5584	5581	5581	1	803	803	3	3	0.0005372	2	109.652	4	7024851	7026224	59.1354	AT4G11650	1	1	1121	AT4G11650	2510	2510	2509	2509	1	383	383	1	1	0.0003984	2	59.1354	4
PCC1	AT3G22231	534.754	171.676	299.041	14.2917	1.897e-07	12.5114	0.0004336	0.006229	0.0002595	13.249	AT3G22231	1	1	773	306	469	303	465	0.651613	136	222	3	4	0.008529	3	13.249	3	7845822	7846833	4.81939	AT3G22231	1	1	773	AT3G22231	90	141	90	141	0.638298	55	86	0	0	0	3	4.81939	3
PCR1	AT1G14880	144.532	13.5451	59.4064	9.0651	1.397e-05	8.06056	8.427e-05	0.458568	0.010422	4.86047	AT1G14880	1	1	938	212	212	207	207	1	103	103	5	5	0.0235849	4	4.86047	1	5132505	5133860	10.8727	AT1G14880	1	1	938	AT1G14880	386	386	386	386	1	206	206	0	0	0	4	10.8727	1
PER10	AT1G49570	29.308	11.5004	-21.8047	-2226.26	1.068e-16	-167.487	-3.346e-05	3.508e-12	1.169e-12	29.308	AT1G49570	1	1	1509	2018	2018	2008	2008	1	522	522	10	10	0.004955	4	29.308	1	18346957	18349049	24.6353	AT1G49570	1	1	1509	AT1G49570	1418	1418	1407	1407	1	367	367	11	11	0.007757	4	24.6353	1
PER2_2	AT1G05250	19.327	7.01711	-12.3488	-4.17007	2.268e-05	-4.35413	-1.97e-05	0.744807	0.0155168	16.2086	AT1G05250	1	0	1492	0	1099	0	1098	0	0	256	0	1	0.0009099	4	16.2086	1	1525600	1527360	11.8293	AT1G05250	1	0	1492	AT1G05250	0	668	0	668	0	0	185	0	0	0	4	11.8293	1
PER59	AT5G19890	21.7994	9.67785	-17.1637	-980.53	1.912e-14	-126.054	-2.653e-05	6.278e-10	1.046e-10	20.0502	AT5G19890	1	1	1372	1252	1252	1249	1249	1	316	316	3	3	0.002396	4	20.0502	5	6724075	6725966	21.7994	AT5G19890	1	1	1372	AT5G19890	1133	1133	1132	1132	1	335	335	1	1	0.0008826	4	21.7994	5
PER69	AT5G64100	103.575	64.9966	-85.3509	-2.68556	3.431e-05	-2.86608	-0.0001413	1	0.0208616	119.819	AT5G64100	1	1	1438	7856	7856	7823	7823	1	2093	2093	33	33	0.004201	3	119.819	5	25650566	25652247	143.479	AT5G64100	1	1	1438	AT5G64100	7837	7837	7809	7809	1	1800	1800	28	28	0.003573	3	143.479	5
PSK2	AT2G22860	11.7814	4.52938	-7.77129	-5.20061	4.018e-05	-5.26606	-1.221e-05	1	0.0227451	12.6962	AT2G22860	1	1	654	379	379	377	377	1	113	113	2	2	0.005277	2	12.6962	2	9737582	9738384	9.33226	AT2G22860	1	1	654	AT2G22860	231	231	231	231	1	67	67	0	0	0	2	9.33226	2
RAP2-3	AT3G16770	272.201	218.646	-240.539	-22.3514	1.217e-30	-23.7238	-0.0003766	3.997e-26	3.997e-26	280.183	AT3G16770	1	1	1306	16691	16691	16614	16614	1	3953	3953	77	77	0.004613	2	280.183	3	5705540	5707084	247.845	AT3G16770	1	1	1306	AT3G16770	12272	12273	12250	12251	0.999918	2341	2341	22	22	0.001793	2	247.845	3
RAP2-6	AT1G43160	9.31143	3.61586	-5.80967	-21.3789	7.785e-05	-16.05	-9.015e-06	1	0.0393225	9.5265	AT1G43160	1	1	1045	454	454	452	452	1	57	57	2	2	0.004405	2	9.5265	1	16263804	16264945	4.90499	AT1G43160	1	1	1045	AT1G43160	195	195	194	194	1	26	26	1	1	0.005128	2	4.90499	1
RHS13	AT4G02270	13.443	5.08679	-9.36643	-9.43464	5.276e-07	-9.15212	-1.462e-05	0.0173215	0.0005973	11.2697	AT4G02270	1	1	813	416	416	416	416	1	81	81	0	0	0	2	11.2697	4	992110	993039	6.49968	AT4G02270	1	1	813	AT4G02270	200	200	200	200	1	39	39	0	0	0	2	6.49968	4
TPPG	AT4G22590	74.6093	41.5744	56.4889	5.8492	3.294e-11	5.4337	8.036e-05	1.082e-06	1.202e-07	15.1537	AT4G22590	1	1	1763	1225	1225	1213	1213	1	517	517	12	12	0.009796	9	15.1537	4	11893498	11896480	11.8243	AT4G22590	1	1	1763	AT4G22590	792	792	789	789	1	390	390	3	3	0.003788	9	11.8243	4
UGT74E2	AT1G05680	21.3362	18.4538	-19.3097	-7.04793	1.696e-10	-7.33841	-3.04e-05	5.57e-06	5.063e-07	23.3425	AT1G05680	1	1	1755	1859	1861	1858	1860	0.998925	138	138	1	1	0.0005373	2	23.3425	1	1703001	1704838	22.5371	AT1G05680	1	1	1755	AT1G05680	1498	1499	1496	1497	0.999332	85	85	2	2	0.001334	2	22.5371	1
UGT75D1	AT4G15550	29.1501	6.70239	-16.5211	-4.60367	6.87e-06	-5.03684	-2.727e-05	0.225565	0.005834	11.9375	AT4G15550	1	1	1738	942	942	942	942	1	0	0	0	0	0	1	11.9375	4	8877589	8879327	31.3771	AT4G15550	1	1	1738	AT4G15550	2064	2064	2064	2064	1	0	0	0	0	0	1	31.3771	4
WAK1	AT1G21250	36.4691	6.59324	23.3383	4.7979	4.067e-06	4.31456	3.197e-05	0.133538	0.003709	8.52366	AT1G21250	1	1	2770	1042	1076	1038	1072	0.968284	66	66	4	4	0.003717	3	8.52366	1	7439170	7442113	5.36055	AT1G21250	1	1	2770	AT1G21250	545	563	544	562	0.967972	52	52	1	1	0.001776	3	5.36055	1
WRKY45	AT3G01970	21.6946	11.9439	-15.3099	-4.36899	2.294e-07	-4.55995	-2.408e-05	0.007531	0.0003012	25.8657	AT3G01970	1	1	1359	1614	1614	1596	1596	1	376	376	18	18	0.0111524	2	25.8657	3	325951	327412	16.3504	AT3G01970	1	1	1359	AT3G01970	844	844	841	841	1	190	190	3	3	0.003555	2	16.3504	3
XTH14	AT4G25820	9.06083	3.51601	-6.04086	-9.70731	6.774e-05	-8.91481	-9.418e-06	1	0.0353045	6.53005	AT4G25820	1	1	1167	346	346	346	346	1	95	95	0	0	0	3	6.53005	4	13130290	13131860	4.34693	AT4G25820	1	1	1167	AT4G25820	192	192	192	192	1	48	48	0	0	0	3	4.34693	4
[truncated: 88 more columns]

## Sheet: C Bonferroni-Corrected DEG List
Supplemental File 1. List of Arabidopsis genes that are differentially expressed (p ≤ 0.05 and fold change ≥ 2 or ≤ -2) in response to AgNP exposure. C: Bonferroni-corrected DEG list.
Feature ID	Gene ID	Experiment - Range (original values)	Experiment - IQR (original values)	Experiment - Difference (original values)	Experiment - Fold Change (original values)	EDGE test: Control vs AgNP, tagwise dispersions - P-value	EDGE test: Control vs AgNP, tagwise dispersions - Fold change	EDGE test: Control vs AgNP, tagwise dispersions - Weighted difference	EDGE test: Control vs AgNP, tagwise dispersions - Bonferroni	EDGE test: Control vs AgNP, tagwise dispersions - FDR p-value correction	Control - Concatenated_CO-4B (GE) - Expression values	Control - Concatenated_CO-4B (GE) - Gene name	Control - Concatenated_CO-4B (GE) - Transcripts annotated	Control - Concatenated_CO-4B (GE) - Uniquely identified transcripts	Control - Concatenated_CO-4B (GE) - Exon length	Control - Concatenated_CO-4B (GE) - Unique gene reads	Control - Concatenated_CO-4B (GE) - Total gene reads	Control - Concatenated_CO-4B (GE) - Unique exon reads	Control - Concatenated_CO-4B (GE) - Total exon reads	Control - Concatenated_CO-4B (GE) - Ratio of unique to total (exon reads)	Control - Concatenated_CO-4B (GE) - Unique exon-exon reads	Control - Concatenated_CO-4B (GE) - Total exon-exon reads	Control - Concatenated_CO-4B (GE) - Unique intron reads	Control - Concatenated_CO-4B (GE) - Total intron reads	Control - Concatenated_CO-4B (GE) - Ratio of intron to total gene reads	Control - Concatenated_CO-4B (GE) - Exons	Control - Concatenated_CO-4B (GE) - RPKM	Control - Concatenated_CO-4B (GE) - Chromosome	Control - Concatenated_CO-4B (GE) - Chromosome region start	Control - Concatenated_CO-4B (GE) - Chromosome region end	Control - Concatenated_CO-5 (GE) - Expression values	Control - Concatenated_CO-5 (GE) - Gene name	Control - Concatenated_CO-5 (GE) - Transcripts annotated	Control - Concatenated_CO-5 (GE) - Uniquely identified transcripts	Control - Concatenated_CO-5 (GE) - Exon length	Control - Concatenated_CO-5 (GE) - Gene ID	Control - Concatenated_CO-5 (GE) - Unique gene reads	Control - Concatenated_CO-5 (GE) - Total gene reads	Control - Concatenated_CO-5 (GE) - Unique exon reads	Control - Concatenated_CO-5 (GE) - Total exon reads	Control - Concatenated_CO-5 (GE) - Ratio of unique to total (exon reads)	Control - Concatenated_CO-5 (GE) - Unique exon-exon reads	Control - Concatenated_CO-5 (GE) - Total exon-exon reads	Control - Concatenated_CO-5 (GE) - Unique intron reads	Control - Concatenated_CO-5 (GE) - Total intron reads	Control - Concatenated_CO-5 (GE) - Ratio of intron to total gene reads	Control - Concatenated_CO-5 (GE) - Exons	Control - Concatenated_CO-5 (GE) - RPKM	Control - Concatenated_CO-5 (GE) - Chromosome
ACD6	AT4G14400	56.7927	12.0439	35.7575	7.01623	2.81e-08	6.29452	4.951e-05	0.0009225	4.855e-05	7.79191	AT4G14400	3	1	3228	1154	1154	1142	1142	1	148	148	12	12	0.0103986	9	7.79191	4	8294164	8299195	5.23022	AT4G14400	3	1	3228	AT4G14400	640	640	639	639	1	138	138	1	1	0.001563	9	5.23022	4
AED1	AT5G10760	31.4596	14.7109	22.1733	9.19944	3.424e-10	8.24444	3.172e-05	1.124e-05	8.972e-07	2.40616	AT5G10760	1	1	1968	216	216	215	215	1	5	5	1	1	0.00463	2	2.40616	5	3400321	3402389	4.02762	AT5G10760	1	1	1968	AT5G10760	300	300	300	300	1	9	9	0	0	0	2	4.02762	5
AIR1	AT4G12550	40.4039	25.5964	31.3869	12.9237	6.155e-12	11.708	4.594e-05	2.021e-07	2.526e-08	2.07179	AT4G12550	1	1	691	65	65	65	65	1	0	0	0	0	0	1	2.07179	4	7439114	7439805	1.60592	AT4G12550	1	1	691	AT4G12550	41	42	41	42	0.97619	0	0	0	0	0	1	1.60592	4
ARL	AT2G44080	15.9002	7.50156	-10.4491	-10.8322	7.186e-08	-10.4403	-1.627e-05	0.002359	0.0001123	16.7539	AT2G44080	1	1	1287	984	984	979	979	1	129	129	5	5	0.005081	2	16.7539	2	18236788	18238173	9.23818	AT2G44080	1	1	1287	AT2G44080	450	450	450	450	1	7	7	0	0	0	2	9.23818	2
AZI1	AT4G12470	247.4	73.8173	-176.6	-4.31931	5.544e-07	-4.88554	-0.0003011	0.0182019	0.0006067	122.778	AT4G12470	1	1	865	4822	4822	4822	4822	1	0	0	0	0	0	1	122.778	4	7401086	7401951	285.563	AT4G12470	1	1	865	AT4G12470	9350	9350	9349	9349	1	0	0	1	1	0.000107	1	285.563	4
EBF2	AT5G25350	48.5119	45.3398	-46.945	-3.67102	5.407e-08	-3.93239	-7.597e-05	0.001775	8.876e-05	63.0815	AT5G25350	1	1	2929	8391	8391	8389	8389	1	242	242	2	2	0.0002384	2	63.0815	5	8794251	8797349	65.3539	AT5G25350	1	1	2929	AT5G25350	7245	7245	7245	7245	1	101	101	0	0	0	2	65.3539	5
FLZ3	AT2G44670	141.661	57.8246	103.39	3.42515	3.858e-07	3.18395	0.0001435	0.0126655	0.0004523	57.5636	AT2G44670	1	1	898	2358	2358	2347	2347	1	378	378	11	11	0.004665	2	57.5636	2	18425110	18426121	28.7456	AT2G44670	1	1	898	AT2G44670	977	977	977	977	1	255	255	0	0	0	2	28.7456	2
gene:AT1G26250	AT1G26250	43.2224	30.1629	-34.3997	-5.45643	2.326e-09	-5.71845	-5.431e-05	7.638e-05	4.774e-06	47.2984	AT1G26250	1	1	1627	3492	3499	3487	3494	0.997997	0	0	5	5	0.001429	1	47.2984	1	9083837	9085464	38.3895	AT1G26250	1	1	1627	AT1G26250	2367	2369	2362	2364	0.999154	0	0	5	5	0.002111	1	38.3895	1
gene:AT1G73120	AT1G73120	62.254	30.3284	-41.5597	-5.46006	5.974e-09	-5.59117	-6.44e-05	0.0001961	1.09e-05	65.5363	AT1G73120	1	1	696	2073	2073	2071	2071	1	366	366	2	2	0.0009648	2	65.5363	1	27497175	27498062	45.2881	AT1G73120	1	1	696	AT1G73120	1199	1199	1193	1193	1	219	219	6	6	0.005004	2	45.2881	1
gene:AT1G77330	AT1G77330	35.5847	14.7963	-26.8238	-5.18681	8.745e-08	-5.40124	-4.188e-05	0.002871	0.0001305	39.9597	AT1G77330	1	1	1384	2521	2521	2511	2511	1	913	913	10	10	0.003967	4	39.9597	1	29062944	29064637	39.2882	AT1G77330	1	1	1384	AT1G77330	2071	2071	2058	2058	1	703	703	13	13	0.006277	4	39.2882	1
gene:AT2G05510	AT2G05510	398.377	374.505	-382.531	-12.9593	2.771e-23	-13.8461	-0.0006074	9.097e-19	4.548e-19	417.548	AT2G05510	6	6	812	15407	15417	15384	15394	0.99935	5224	5225	23	23	0.001492	12	417.548	2	2015623	2016772	403.997	AT2G05510	6	5	812	AT2G05510	12419	12427	12408	12416	0.999356	5040	5041	11	11	0.0008852	12	403.997	2
gene:AT2G43590	AT2G43590	82.367	29.6902	-47.8795	-4.95778	6.001e-07	-5.3766	-7.956e-05	0.0197039	0.0006356	43.5931	AT2G43590	1	1	1110	2198	2198	2197	2197	1	393	393	1	1	0.000455	2	43.5931	2	18081303	18082776	45.5587	AT2G43590	1	1	1110	AT2G43590	1921	1921	1914	1914	1	234	234	7	7	0.003644	2	45.5587	2
gene:AT3G16670	AT3G16670	96.2628	45.2128	-62.161	-9.894	5.608e-15	-10.1536	-9.487e-05	1.841e-10	3.682e-11	100.508	AT3G16670	1	1	836	3819	3819	3815	3815	1	489	489	4	4	0.001047	2	100.508	3	5681379	5682362	50.9777	AT3G16670	1	1	836	AT3G16670	1616	1616	1613	1613	1	321	321	3	3	0.001856	2	50.9777	3
gene:AT3G54040	AT3G54040	31.3092	23.9737	-25.6512	-6.47004	5.386e-10	-6.76343	-4.037e-05	1.768e-05	1.263e-06	34.1456	AT3G54040	2	1	1212	1911	1911	1879	1879	1	521	521	32	32	0.0167452	5	34.1456	3	20013725	20015653	28.514	AT3G54040	2	0	1212	AT3G54040	1310	1310	1308	1308	1	418	418	2	2	0.001527	5	28.514	3
gene:AT4G16260	AT4G16260	77.4364	32.5655	-46.2402	-4.6905	4.296e-09	-4.83575	-7.069e-05	0.0001411	8.297e-06	88.3581	AT4G16260	2	1	1445	5808	5808	5797	5797	1	978	978	11	11	0.001894	4	88.3581	4	9199971	9201643	43.755	AT4G16260	2	1	1445	AT4G16260	2394	2394	2393	2393	1	382	382	1	1	0.0004177	4	43.755	4
gene:AT5G01210	AT5G01210	39.4337	32.8254	-35.4437	-5.52389	9.339e-10	-5.84234	-5.645e-05	3.066e-05	2.044e-06	43.4262	AT5G01210	1	1	1802	3553	3553	3553	3553	1	0	0	0	0	0	1	43.4262	5	84473	86275	45.1448	AT5G01210	1	1	1802	AT5G01210	3079	3079	3079	3079	1	0	0	0	0	0	1	45.1448	5
gene:AT5G02760	AT5G02760	12.0106	7.77984	-9.18334	-14.3645	2.605e-07	-13.0996	-1.428e-05	0.008552	0.0003289	8.55012	AT5G02760	1	1	1543	607	607	599	599	1	127	127	8	8	0.0131796	4	8.55012	5	625253	627124	12.5856	AT5G02760	1	1	1543	AT5G02760	735	735	735	735	1	162	162	0	0	0	4	12.5856	5
gene:AT5G18840	AT5G18840	29.2766	21.4617	24.8941	10.7433	3.839e-12	9.67525	3.596e-05	1.26e-07	1.8e-08	2.50546	AT5G18840	1	1	1890	219	219	215	215	1	144	144	4	4	0.0182648	16	2.50546	5	6282880	6286767	3.11742	AT5G18840	1	1	1890	AT5G18840	224	224	223	223	1	153	153	1	1	0.004464	16	3.11742	5
gene:AT5G24200	AT5G24200	15.0638	5.57356	10.9574	12.3865	1.321e-07	10.3938	1.574e-05	0.004337	0.0001886	0.887881	AT5G24200	3	2	1662	68	68	67	67	1	7	7	1	1	0.0147059	8	0.887881	5	8202918	8205824	1.09691	AT5G24200	3	1	1662	AT5G24200	69	69	69	69	1	17	17	0	0	0	8	1.09691	5
LLP	AT5G03350	87.8408	28.9464	52.3365	7.42427	3.352e-07	6.76851	7.667e-05	0.0110067	0.0004077	5.08583	AT5G03350	1	1	1061	245	245	245	245	1	0	0	0	0	0	1	5.08583	5	815609	816670	4.85592	AT5G03350	1	1	1061	AT5G03350	195	195	195	195	1	0	0	0	0	0	1	4.85592	5
MIOX4	AT4G26260	120.283	83.4063	94.0979	6.2154	3.553e-10	6.21997	0.0001416	1.166e-05	8.972e-07	31.3254	AT4G26260	2	2	1499	2148	2148	2132	2132	1	1746	1746	16	16	0.007449	14	31.3254	4	13297694	13300444	14.9291	AT4G26260	2	2	1499	AT4G26260	852	852	847	847	1	669	669	5	5	0.005869	14	14.9291	4
NAC92	AT5G39610	29.9662	22.1637	-27.1494	-26.7865	1.791e-16	-25.8502	-4.248e-05	5.882e-12	1.47e-12	30.5694	AT5G39610	1	1	1312	1827	1827	1821	1821	1	272	272	6	6	0.003284	3	30.5694	5	15858397	15859911	23.1387	AT5G39610	1	1	1312	AT5G39610	1152	1152	1149	1149	1	186	186	3	3	0.002604	3	23.1387	5
NUDT6	AT2G04450	28.1481	13.676	19.474	14.6782	6.92e-11	12.7335	2.805e-05	2.272e-06	2.272e-07	1.47999	AT2G04450	1	1	1384	94	94	93	93	1	56	56	1	1	0.0106383	9	1.47999	2	1543319	1545535	1.52724	AT2G04450	1	1	1384	AT2G04450	80	80	80	80	1	53	53	0	0	0	9	1.52724	2
PCC1	AT3G22231	534.754	171.676	299.041	14.2917	1.897e-07	12.5114	0.0004336	0.006229	0.0002595	13.249	AT3G22231	1	1	773	306	469	303	465	0.651613	136	222	3	4	0.008529	3	13.249	3	7845822	7846833	4.81939	AT3G22231	1	1	773	AT3G22231	90	141	90	141	0.638298	55	86	0	0	0	3	4.81939	3
PER10	AT1G49570	29.308	11.5004	-21.8047	-2226.26	1.068e-16	-167.487	-3.346e-05	3.508e-12	1.169e-12	29.308	AT1G49570	1	1	1509	2018	2018	2008	2008	1	522	522	10	10	0.004955	4	29.308	1	18346957	18349049	24.6353	AT1G49570	1	1	1509	AT1G49570	1418	1418	1407	1407	1	367	367	11	11	0.007757	4	24.6353	1
PER59	AT5G19890	21.7994	9.67785	-17.1637	-980.53	1.912e-14	-126.054	-2.653e-05	6.278e-10	1.046e-10	20.0502	AT5G19890	1	1	1372	1252	1252	1249	1249	1	316	316	3	3	0.002396	4	20.0502	5	6724075	6725966	21.7994	AT5G19890	1	1	1372	AT5G19890	1133	1133	1132	1132	1	335	335	1	1	0.0008826	4	21.7994	5
RAP2-3	AT3G16770	272.201	218.646	-240.539	-22.3514	1.217e-30	-23.7238	-0.0003766	3.997e-26	3.997e-26	280.183	AT3G16770	1	1	1306	16691	16691	16614	16614	1	3953	3953	77	77	0.004613	2	280.183	3	5705540	5707084	247.845	AT3G16770	1	1	1306	AT3G16770	12272	12273	12250	12251	0.999918	2341	2341	22	22	0.001793	2	247.845	3
RHS13	AT4G02270	13.443	5.08679	-9.36643	-9.43464	5.276e-07	-9.15212	-1.462e-05	0.0173215	0.0005973	11.2697	AT4G02270	1	1	813	416	416	416	416	1	81	81	0	0	0	2	11.2697	4	992110	993039	6.49968	AT4G02270	1	1	813	AT4G02270	200	200	200	200	1	39	39	0	0	0	2	6.49968	4
TPPG	AT4G22590	74.6093	41.5744	56.4889	5.8492	3.294e-11	5.4337	8.036e-05	1.082e-06	1.202e-07	15.1537	AT4G22590	1	1	1763	1225	1225	1213	1213	1	517	517	12	12	0.009796	9	15.1537	4	11893498	11896480	11.8243	AT4G22590	1	1	1763	AT4G22590	792	792	789	789	1	390	390	3	3	0.003788	9	11.8243	4
UGT74E2	AT1G05680	21.3362	18.4538	-19.3097	-7.04793	1.696e-10	-7.33841	-3.04e-05	5.57e-06	5.063e-07	23.3425	AT1G05680	1	1	1755	1859	1861	1858	1860	0.998925	138	138	1	1	0.0005373	2	23.3425	1	1703001	1704838	22.5371	AT1G05680	1	1	1755	AT1G05680	1498	1499	1496	1497	0.999332	85	85	2	2	0.001334	2	22.5371	1
WRKY45	AT3G01970	21.6946	11.9439	-15.3099	-4.36899	2.294e-07	-4.55995	-2.408e-05	0.007531	0.0003012	25.8657	AT3G01970	1	1	1359	1614	1614	1596	1596	1	376	376	18	18	0.0111524	2	25.8657	3	325951	327412	16.3504	AT3G01970	1	1	1359	AT3G01970	844	844	841	841	1	190	190	3	3	0.003555	2	16.3504	3
[truncated: 88 more columns]
