# Supplementary material for: Attenuation of photosynthesis in nanosilver-treated Arabidopsis thaliana is inherently linked to the particulate nature of silver
Source: Heliyon. 2024 Mar 7;10(6):e27583. doi: 10.1016/j.heliyon.2024.e27583 (PMC10950886; doi:10.1016/j.heliyon.2024.e27583)
Supplement: Multimedia component 2 [file mmc2.xlsx]

## Sheet: A Uncorrected DEGs
Supplemental File 2. List of Arabidopsis genes that are differentially expressed (p ≤ 0.05 and fold change ≥ 2 or ≤ -2) in response to AgNO3 exposure. A, Differentially expressed gene (DEG) list uncorrected for multiple testing.
Feature ID	Gene ID	Experiment - Range (original values)	Experiment - IQR (original values)	Experiment - Difference (original values)	Experiment - Fold Change (original values)	EDGE test: Control vs AgNO3, tagwise dispersions - P-value	EDGE test: Control vs AgNO3, tagwise dispersions - Fold change	EDGE test: Control vs AgNO3, tagwise dispersions - Weighted difference	EDGE test: Control vs AgNO3, tagwise dispersions - Bonferroni	EDGE test: Control vs AgNO3, tagwise dispersions - FDR p-value correction	Control - C3_R1 (GE) - Expression values	Control - C3_R1 (GE) - Gene name	Control - C3_R1 (GE) - Transcripts annotated	Control - C3_R1 (GE) - Uniquely identified transcripts	Control - C3_R1 (GE) - Exon length	Control - C3_R1 (GE) - Unique gene reads	Control - C3_R1 (GE) - Total gene reads	Control - C3_R1 (GE) - Unique exon reads	Control - C3_R1 (GE) - Total exon reads	Control - C3_R1 (GE) - Ratio of unique to total (exon reads)	Control - C3_R1 (GE) - Unique exon-exon reads	Control - C3_R1 (GE) - Total exon-exon reads	Control - C3_R1 (GE) - Unique intron reads	Control - C3_R1 (GE) - Total intron reads	Control - C3_R1 (GE) - Ratio of intron to total gene reads	Control - C3_R1 (GE) - Exons	Control - C3_R1 (GE) - RPKM	Control - C3_R1 (GE) - Chromosome	Control - C3_R1 (GE) - Chromosome region start	Control - C3_R1 (GE) - Chromosome region end	Control - C4_R1 (GE) - Expression values	Control - C4_R1 (GE) - Gene name	Control - C4_R1 (GE) - Transcripts annotated	Control - C4_R1 (GE) - Uniquely identified transcripts	Control - C4_R1 (GE) - Exon length	Control - C4_R1 (GE) - Gene ID	Control - C4_R1 (GE) - Unique gene reads	Control - C4_R1 (GE) - Total gene reads	Control - C4_R1 (GE) - Unique exon reads	Control - C4_R1 (GE) - Total exon reads	Control - C4_R1 (GE) - Ratio of unique to total (exon reads)	Control - C4_R1 (GE) - Unique exon-exon reads	Control - C4_R1 (GE) - Total exon-exon reads	Control - C4_R1 (GE) - Unique intron reads	Control - C4_R1 (GE) - Total intron reads	Control - C4_R1 (GE) - Ratio of intron to total gene reads	Control - C4_R1 (GE) - Exons	Control - C4_R1 (GE) - RPKM	Control - C4_R1 (GE) - Chromosome
AGP13	AT4G26320	74.0456	7.10385	28.4297	7.45424	0.00659	8.96723	6.56e-05	1	1	9.40092	AT4G26320	1	1	588	359	359	359	359	1	0	0	0	0	0	1	9.40092	4	13317052	13317640	1.51646	AT4G26320	1	1	588	AT4G26320	66	66	66	66	1	0	0	0	0	0	1	1.51646	4
AGP14	AT5G56540	140.902	24.4123	66.4684	6.16295	0.00184	7.38942	0.000141	1	1	18.9935	AT5G56540	1	1	501	618	618	618	618	1	0	0	0	0	0	1	18.9935	5	22893150	22893651	8.84503	AT5G56540	1	1	501	AT5G56540	328	328	328	328	1	0	0	0	0	0	1	8.84503	5
AGP22	AT5G53250	57.6825	12.0866	29.8558	4.89107	0.00814	5.36809	5.88e-05	1	1	13.6615	AT5G53250	1	1	745	666	666	661	661	1	352	352	5	5	0.00751	2	13.6615	5	21603568	21604414	4.987	AT5G53250	1	1	745	AT5G53250	280	280	275	275	1	159	159	5	5	0.0178571	2	4.987	5
AGP24	AT5G40730	104.43	13.7131	44.296	6.37102	0.0025	8.04912	9.9e-05	1	1	12.3727	AT5G40730	1	1	677	544	544	544	544	1	0	0	0	0	0	1	12.3727	5	16301071	16301748	6.02673	AT5G40730	1	1	677	AT5G40730	302	302	302	302	1	0	0	0	0	0	1	6.02673	5
AGP30	AT2G33790	25.4842	14.8016	18.3282	9.80338	2.36e-05	9.29352	2.69e-05	0.774136	0.258045	1.90947	AT2G33790	1	1	1137	141	141	141	141	1	29	29	0	0	0	2	1.90947	2	14293560	14295353	1.72294	AT2G33790	1	1	1137	AT2G33790	145	145	145	145	1	37	37	0	0	0	2	1.72294	2
AHL1	AT4G12080	9.48314	1.02694	5.39126	2.55483	0.0433689	2.41181	7.18e-06	1	1	1.42118	AT4G12080	1	1	1766	163	163	163	163	1	81	81	0	0	0	5	1.42118	4	7239199	7241675	4.98793	AT4G12080	1	1	1766	AT4G12080	655	655	652	652	1	308	308	3	3	0.00458	5	4.98793	4
AHL21	AT2G35270	12.2706	2.79769	5.80585	4.38702	0.0203886	4.90562	1.09e-05	1	1	2.54359	AT2G35270	1	1	1471	243	243	243	243	1	0	0	0	0	0	1	2.54359	2	14856663	14858134	1.31337	AT2G35270	1	1	1471	AT2G35270	143	143	143	143	1	0	0	0	0	0	1	1.31337	2
AHL23	AT4G17800	15.7097	8.82524	12.0909	2.85115	0.0301738	2.88603	1.93e-05	1	1	7.73259	AT4G17800	1	1	1595	801	801	801	801	1	0	0	0	0	0	1	7.73259	4	9895093	9896688	6.51372	AT4G17800	1	1	1595	AT4G17800	769	769	769	769	1	0	0	0	0	0	1	6.51372	4
AIR1	AT4G12550	59.6959	39.025	48.0373	18.051	2.17e-07	19.5884	8.18e-05	0.00713	0.00713	3.36474	AT4G12550	1	1	691	151	151	151	151	1	0	0	0	0	0	1	3.36474	4	7439114	7439805	3.05007	AT4G12550	1	1	691	AT4G12550	157	157	156	156	1	0	0	1	1	0.00637	1	3.05007	4
AIR1B	AT4G12545	65.1785	21.1014	36.009	12.6968	4.98e-05	14.9459	7.07e-05	1	0.327146	4.80592	AT4G12545	1	1	660	206	206	206	206	1	0	0	0	0	0	1	4.80592	4	7434198	7434858	2.62017	AT4G12545	1	1	660	AT4G12545	133	133	128	128	1	0	0	5	5	0.037594	1	2.62017	4
ANNAT7	AT5G10230	3.28062	1.20245	2.47943	7.78158	0.0394975	5.79204	3.33e-06	1	1	0.276892	AT5G10230	1	1	1279	23	23	23	23	1	10	10	0	0	0	4	0.276892	5	3209496	3211483	0.475341	AT5G10230	1	1	1279	AT5G10230	45	45	45	45	1	14	14	0	0	0	4	0.475341	5
ARL8D	AT3G49860	8.20529	1.04446	3.50072	3.69331	0.0395978	4.13615	6.42e-06	1	1	1.21767	AT3G49860	1	1	784	62	62	62	62	1	45	45	0	0	0	5	1.21767	3	18491083	18492241	1.77494	AT3G49860	1	1	784	AT3G49860	106	106	103	103	1	87	87	3	3	0.0283019	5	1.77494	3
AT4_1	AT5G03545	137.117	6.69979	57.3099	2.82388	0.0352388	3.43748	0.000127	1	1	38.2966	AT5G03545	1	1	936	2328	2328	2328	2328	1	0	0	0	0	0	1	38.2966	5	894581	895517	23.8883	AT5G03545	1	1	936	AT5G03545	1655	1655	1655	1655	1	0	0	0	0	0	1	23.8883	5
ATDR4	AT1G73330	269.908	116.436	196.259	3.36476	0.00429	3.19129	0.000281	1	1	82.3009	AT1G73330	1	1	1110	5933	5933	5933	5933	1	0	0	0	0	0	1	82.3009	1	27568713	27569823	96.3974	AT1G73330	1	1	1110	AT1G73330	7920	7920	7920	7920	1	0	0	0	0	0	1	96.3974	1
ATG8E	AT2G45170	176.063	3.33043	59.2852	2.46251	0.0280266	3.59099	0.000151	1	1	22.6336	AT2G45170	2	2	915	1403	1403	1345	1345	1	756	756	58	58	0.04134	7	22.6336	2	18624263	18625791	49.6262	AT2G45170	2	2	915	AT2G45170	3454	3454	3361	3361	1	1908	1908	93	93	0.0269253	7	49.6262	2
ATGRP9	AT2G05440	291.173	231.315	234.172	2.69026	0.0145547	2.90649	0.000398	1	1	131.372	AT2G05440	9	1	782	6684	6684	6672	6672	1	4307	4307	12	12	0.0018	18	131.372	2	1993037	1994177	184.531	AT2G05440	9	5	782	AT2G05440	10713	10714	10680	10681	0.999906	7218	7218	33	33	0.00308	18	184.531	2
ATL9	AT2G35000	6.60499	2.01636	3.54387	3.74811	0.0449275	3.69448	5.65e-06	1	1	2.21573	AT2G35000	1	1	1779	256	256	256	256	1	0	0	0	0	0	1	2.21573	2	14751540	14753319	0.941692	AT2G35000	1	1	1779	AT2G35000	124	124	124	124	1	0	0	0	0	0	1	0.941692	2
ATMLP-300B	AT3G16440	7.29257	3.76432	5.32839	4.18881	0.00821	3.83915	7.26e-06	1	1	1.2209	AT3G16440	2	0	1299	103	103	103	103	1	21	21	0	0	0	6	1.2209	3	5585871	5587798	2.41292	AT3G16440	2	0	1299	AT3G16440	232	232	232	232	1	70	70	0	0	0	6	2.41292	3
ATS3A	AT2G41475	34.9734	15.5565	19.9826	2.19323	0.0402499	2.57114	3.83e-05	1	1	11.8141	AT2G41475	1	1	1057	814	814	811	811	1	263	263	3	3	0.00369	3	11.8141	2	17294977	17296565	22.4191	AT2G41475	1	1	1057	AT2G41475	1757	1757	1754	1754	1	737	737	3	3	0.00171	3	22.4191	2
ATTI3	AT2G43530	44.0606	3.27898	15.3466	2.40594	0.0323572	3.38687	3.73e-05	1	1	6.11016	AT2G43530	1	1	252	123	123	100	100	1	78	78	23	23	0.186992	2	6.11016	2	18070109	18070523	14.9578	AT2G43530	1	1	252	AT2G43530	363	363	279	279	1	164	164	84	84	0.231405	2	14.9578	2
ATTI4	AT2G43535	58.5976	11.4462	27.3294	2.92135	0.0146663	3.71557	5.78e-05	1	1	13.0352	AT2G43535	1	1	730	618	618	618	618	1	295	295	0	0	0	2	13.0352	2	18070959	18071826	19.0809	AT2G43535	1	1	730	AT2G43535	1068	1068	1031	1031	1	579	579	37	37	0.0346442	2	19.0809	2
BGLU21	AT1G66270	37.1901	10.9842	21.9089	2.51765	0.0199805	2.49288	3.02e-05	1	1	8.09381	AT1G66270	2	1	1988	1045	1045	1045	1045	1	848	848	0	0	0	16	8.09381	1	24699867	24703166	23.0993	AT1G66270	2	1	1988	AT1G66270	3412	3412	3399	3399	1	2841	2841	13	13	0.00381	16	23.0993	1
BGLU22	AT1G66280	31.3663	5.9117	15.7287	3.15044	0.00797	3.04988	2.07e-05	1	1	2.35293	AT1G66280	1	1	2081	321	321	318	318	1	256	256	3	3	0.00935	13	2.35293	1	24706511	24709996	12.7507	AT1G66280	1	1	2081	AT1G66280	1975	1975	1964	1964	1	1568	1568	11	11	0.00557	13	12.7507	1
BGLU23	AT3G09260	1115.33	233.59	526.402	2.21347	0.0487179	2.16948	0.000683	1	1	160.498	AT3G09260	1	1	1806	18853	18853	18825	18825	1	14605	14605	28	28	0.00149	13	160.498	3	2840476	2843781	655.389	AT3G09260	1	1	1806	AT3G09260	87920	87920	87610	87610	1	72433	72433	310	310	0.00353	13	655.389	3
BHLH63	AT4G34530	7.0076	0.543333	-3.27957	-19.1081	0.00407	-12.1591	-4.67e-06	1	1	0.446307	AT4G34530	1	0	1311	0	38	0	38	0	0	21	0	0	0	6	0.446307	4	16498390	16500174	7.0076	AT4G34530	1	0	1311	AT4G34530	0	683	0	680	0	0	348	0	3	0.00439	6	7.0076	4
CASP1	AT2G36100	25.1398	12.2051	18.9019	3.71351	0.00876	3.75438	3.07e-05	1	1	8.22682	AT2G36100	1	1	904	494	494	483	483	1	300	300	11	11	0.0222672	3	8.22682	2	15159590	15160799	5.51469	AT2G36100	1	1	904	AT2G36100	373	373	369	369	1	223	223	4	4	0.0107239	3	5.51469	2
CASP2	AT3G11550	7.18662	3.24161	5.10917	3.31333	0.0317299	3.28701	7.86e-06	1	1	2.86287	AT3G11550	1	1	995	188	188	185	185	1	68	68	3	3	0.0159574	3	2.86287	3	3638177	3639348	2.09103	AT3G11550	1	1	995	AT3G11550	154	154	154	154	1	87	87	0	0	0	3	2.09103	3
CASP3	AT2G27370	3.48554	2.34303	3.03895	4.68554	0.0407333	4.05269	4.13e-06	1	1	0.806676	AT2G27370	1	1	1088	57	57	57	57	1	26	26	0	0	0	3	0.806676	2	11708428	11710128	0.856808	AT2G27370	1	1	1088	AT2G27370	70	70	69	69	1	23	23	1	1	0.0142857	3	0.856808	2
CID2	AT4G14270	101.457	6.67235	36.7998	2.5935	0.0256833	3.65676	9.08e-05	1	1	17.5514	AT4G14270	2	2	1151	1323	1323	1312	1312	1	645	645	11	11	0.00831	5	17.5514	4	8218082	8219322	29.0629	AT4G14270	2	2	1151	AT4G14270	2488	2488	2476	2476	1	1376	1376	12	12	0.00482	5	29.0629	4
CIF2	AT4G34600	15.1313	4.59747	7.15621	2.9099	0.0148053	3.52577	1.36e-05	1	1	1.97626	AT4G34600	2	1	896	115	115	115	115	1	93	93	0	0	0	4	1.97626	4	16529057	16530228	6.10675	AT4G34600	2	2	896	AT4G34600	418	418	405	405	1	270	270	13	13	0.0311005	4	6.10675	4
CLE6	AT2G31085	10.272	1.92626	4.81391	9.19886	0.00713	9.68267	8.95e-06	1	1	0.434961	AT2G31085	1	1	708	20	20	20	20	1	0	0	0	0	0	1	0.434961	2	13254151	13254859	0.362563	AT2G31085	1	1	708	AT2G31085	19	19	19	19	1	0	0	0	0	0	1	0.362563	2
CXE2	AT1G47480	16.2857	4.39717	8.34005	3.1841	0.0330605	3.50894	1.55e-05	1	1	5.53155	AT1G47480	1	1	1222	439	439	439	439	1	50	50	0	0	0	2	5.53155	1	17417491	17419442	3.07353	AT1G47480	1	1	1222	AT1G47480	293	293	278	278	1	26	26	15	15	0.0511945	2	3.07353	1
CYP705A5	AT5G47990	10.7358	3.68587	8.03851	6.17924	0.000773	5.47779	1.08e-05	1	1	1.81385	AT5G47990	1	1	1910	225	225	225	225	1	14	14	0	0	0	2	1.81385	5	19434757	19436749	1.16004	AT5G47990	1	1	1910	AT5G47990	164	164	164	164	1	8	8	0	0	0	2	1.16004	5
CYP710A1	AT2G34500	4.24249	2.77187	3.22733	4.6299	0.0367422	3.99755	4.32e-06	1	1	0.637852	AT2G34500	1	1	2245	93	93	93	93	1	0	0	0	0	0	1	0.637852	2	14539372	14541617	1.2758	AT2G34500	1	1	2245	AT2G34500	212	212	212	212	1	0	0	0	0	0	1	1.2758	2
CYP86A1	AT5G58860	14.2742	8.65882	10.0366	3.01475	0.0385653	2.87101	1.53e-05	1	1	7.94662	AT5G58860	1	1	1864	962	962	962	962	1	67	67	0	0	0	2	7.94662	5	23765790	23768111	3.4283	AT5G58860	1	1	1864	AT5G58860	480	480	473	473	1	60	60	7	7	0.0145833	2	3.4283	5
DFC	AT5G10130	66.0005	10.5805	29.7395	4.80654	0.0107848	5.51941	6.25e-05	1	1	13.7891	AT5G10130	1	1	1053	943	943	943	943	1	311	311	0	0	0	2	13.7891	5	3171265	3172701	4.47776	AT5G10130	1	1	1053	AT5G10130	349	349	349	349	1	133	133	0	0	0	2	4.47776	5
DIR14	AT4G11210	6.08055	2.43043	4.18484	5.20981	0.0110134	4.87405	6.31e-06	1	1	1.57785	AT4G11210	1	1	849	87	87	87	87	1	0	0	0	0	0	1	1.57785	4	6832649	6833498	0.684265	AT4G11210	1	1	849	AT4G11210	43	43	43	43	1	0	0	0	0	0	1	0.684265	4
DIR16	AT3G24020	9.54051	6.11879	7.41067	4.80543	0.00283	4.86523	1.15e-05	1	1	1.3526	AT3G24020	1	1	979	90	90	86	86	1	0	0	4	4	0.0444444	1	1.3526	3	8678677	8679656	2.45641	AT3G24020	1	1	979	AT3G24020	187	187	178	178	1	0	0	9	9	0.0481283	1	2.45641	3
DIR18	AT4G13580	9.37494	2.7941	5.7713	3.39114	0.0261862	3.58858	9.72e-06	1	1	2.5797	AT4G13580	1	1	955	162	162	160	160	1	0	0	2	2	0.0123457	1	2.5797	4	7900373	7901328	2.24935	AT4G13580	1	1	955	AT4G13580	159	159	159	159	1	0	0	0	0	0	1	2.24935	4
DIR2	AT5G42500	17.1684	4.68035	8.74562	3.57362	0.0452109	3.68846	1.59e-05	1	1	6.64494	AT5G42500	1	1	957	413	413	413	413	1	0	0	0	0	0	1	6.64494	5	16994105	16995062	1.43996	AT5G42500	1	1	957	AT5G42500	102	102	102	102	1	0	0	0	0	0	1	1.43996	5
DIR23	AT2G21100	9.91348	1.90902	3.88717	4.29593	0.042827	4.70625	7.57e-06	1	1	2.47362	AT2G21100	2	1	1108	178	178	178	178	1	51	51	0	0	0	4	2.47362	2	9048130	9049404	0.499928	AT2G21100	2	1	1108	AT2G21100	41	41	41	41	1	16	16	0	0	0	4	0.499928	2
DRM1_1	AT1G28330	287.087	49.1811	126.33	2.38298	0.0221522	3.25492	0.000274	1	1	21.7969	AT1G28330	6	3	1564	2218	2218	2214	2214	1	1067	1067	4	4	0.0018	15	21.7969	1	9933785	9935440	133.237	AT1G28330	6	5	1564	AT1G28330	15459	15459	15424	15424	1	8813	8813	35	35	0.00226	15	133.237	1
DRMH1	AT2G33830	721.107	106.964	311.095	2.52824	0.0219912	3.55271	0.000681	1	1	32.529	AT2G33830	2	2	1119	2502	2502	2364	2364	1	1377	1377	138	138	0.0551559	7	32.529	2	14308753	14310608	291.116	AT2G33830	2	2	1119	AT2G33830	24587	24587	24112	24112	1	15592	15592	475	475	0.0193192	7	291.116	2
DVL3	AT1G67265	16.0992	1.71898	5.65749	3.18989	0.0386005	4.19931	1.24e-05	1	1	0.892283	AT1G67265	1	1	673	39	39	39	39	1	0	0	0	0	0	1	0.892283	1	25175557	25176230	2.56956	AT1G67265	1	1	673	AT1G67265	142	142	128	128	1	0	0	14	14	0.0985915	1	2.56956	1
EDA21	AT4G13235	14.0235	2.15608	6.16119	3.67465	0.0295427	4.26986	1.2e-05	1	1	2.38554	AT4G13235	1	1	781	121	121	121	121	1	96	96	0	0	0	2	2.38554	4	7677642	7678529	1.53958	AT4G13235	1	1	781	AT4G13235	100	100	89	89	1	57	57	11	11	0.11	2	1.53958	4
EDA4	AT2G48140	30.8831	15.0147	20.5342	4.14249	0.0129347	4.19704	3.56e-05	1	1	10.8213	AT2G48140	2	2	932	655	655	655	655	1	293	293	0	0	0	6	10.8213	2	19686332	19687664	4.17484	AT2G48140	2	2	932	AT2G48140	293	293	288	288	1	115	115	5	5	0.0170648	6	4.17484	2
ELIP2	AT4G14690	68.1528	13.9317	-36.9807	-2.03728	0.0337664	-2.49282	-7.11e-05	1	1	80.1048	AT4G14690	1	1	909	4729	4729	4729	4729	1	2355	2355	0	0	0	3	80.1048	4	8418241	8419325	54.472	AT4G14690	1	1	909	AT4G14690	3665	3665	3665	3665	1	1847	1847	0	0	0	3	54.472	4
EXLA1	AT3G45970	62.2375	15.5701	32.9522	2.89555	0.0112028	3.69979	6.4e-05	1	1	3.2241	AT3G45970	2	1	1065	223	223	223	223	1	40	40	0	0	0	5	3.2241	3	16896165	16897308	22.9357	AT3G45970	2	2	1065	AT3G45970	1826	1826	1808	1808	1	715	715	18	18	0.00986	5	22.9357	3
EXPA17	AT4G01630	11.4058	6.75229	7.93155	4.12776	0.00245	4.01305	1.14e-05	1	1	1.72644	AT4G01630	1	1	1097	123	123	123	123	1	9	9	0	0	0	2	1.72644	4	700565	701769	3.76858	AT4G01630	1	1	1097	AT4G01630	310	310	306	306	1	77	77	4	4	0.0129032	2	3.76858	4
FIT	AT2G28160	5.64165	3.50659	3.76244	3.62204	0.024101	3.29048	5.07e-06	1	1	0.647146	AT2G28160	2	1	1380	60	60	58	58	1	12	12	2	2	0.0333333	7	0.647146	2	12004657	12006276	2.751	AT2G28160	2	1	1380	AT2G28160	281	281	281	281	1	95	95	0	0	0	7	2.751	2
FLS5	AT5G63600	28.5563	11.7182	19.1966	2.52013	0.0261857	2.4704	2.71e-05	1	1	9.9928	AT5G63600	2	1	1772	1158	1158	1150	1150	1	304	304	8	8	0.00691	6	9.9928	5	25460590	25462568	17.7341	AT5G63600	2	2	1772	AT5G63600	2336	2336	2326	2326	1	641	641	10	10	0.00428	6	17.7341	5
FRO2	AT1G01580	15.0789	4.06279	8.67901	3.50211	0.00769	3.28571	1.15e-05	1	1	2.07462	AT1G01580	2	0	2850	385	385	384	384	1	151	151	1	1	0.0026	10	2.07462	1	208994	213082	6.18627	AT1G01580	2	0	2850	AT1G01580	1314	1314	1305	1305	1	457	457	9	9	0.00685	10	6.18627	1
GASA5	AT3G02885	14.1567	1.51082	5.68748	2.85545	0.0481285	3.46322	1.17e-05	1	1	3.30542	AT3G02885	2	2	927	202	202	199	199	1	135	135	3	3	0.0148515	5	3.30542	3	637920	639242	3.4978	AT3G02885	2	2	927	AT3G02885	265	265	240	240	1	122	122	25	25	0.0943396	5	3.4978	3
GDU1	AT4G31730	40.4224	7.2495	20.131	3.96299	0.00697	4.93871	4.17e-05	1	1	6.82246	AT4G31730	1	1	1063	471	471	471	471	1	0	0	0	0	0	1	6.82246	4	15361011	15362074	6.93941	AT4G31730	1	1	1063	AT4G31730	546	546	546	546	1	0	0	0	0	0	1	6.93941	4
GDU3	AT5G57685	28.045	8.79201	15.1013	2.64035	0.026113	3.14748	2.98e-05	1	1	8.01067	AT5G57685	1	1	1259	655	655	655	655	1	0	0	0	0	0	1	8.01067	5	23365804	23367063	11.1494	AT5G57685	1	1	1259	AT5G57685	1039	1039	1039	1039	1	0	0	0	0	0	1	11.1494	5
gene:AT1G03700	AT1G03700	5.38925	0.986772	2.63557	7.86898	0.0210354	6.88157	4.28e-06	1	1	0.367924	AT1G03700	1	1	837	21	21	20	20	1	20	20	1	1	0.047619	3	0.367924	1	920949	922098	0.290543	AT1G03700	1	1	837	AT1G03700	18	18	18	18	1	7	7	0	0	0	3	0.290543	1
gene:AT1G03850	AT1G03850	22.1649	5.07084	11.218	2.61982	0.0240594	3.15149	2.14e-05	1	1	2.9171	AT1G03850	3	1	1441	273	273	273	273	1	0	0	0	0	0	5	2.9171	1	975870	977911	9.02871	AT1G03850	3	3	1441	AT1G03850	973	973	963	963	1	8	8	10	10	0.0102775	5	9.02871	1
gene:AT1G04263	AT1G04263	18.1523	1.10718	5.46989	4.24293	0.0498268	5.71671	1.36e-05	1	1	2.28677	AT1G04263	1	1	101	15	15	15	15	1	0	0	0	0	0	1	2.28677	1	1215730	1215831	0.802589	AT1G04263	1	1	101	AT1G04263	6	6	6	6	1	0	0	0	0	0	1	0.802589	1
gene:AT1G05853	AT1G05853	7.37841	0	2.41255	52.4151	0.0229385	23.1609	5.35e-06	1	1	0	AT1G05853	1	0	101	0	0	0	0	NaN	0	0	0	0	NaN	1	0	1	8525103	8525204	0	AT1G05853	1	0	101	AT1G05853	0	0	0	0	NaN	0	0	0	0	NaN	1	0	1
gene:AT1G07590	AT1G07590	1367.57	114.045	470.066	2.82776	0.0437132	3.66812	0.00116	1	1	357.337	AT1G07590	1	1	2407	54967	55893	54940	55860	0.98353	26498	27392	27	33	0.00059	3	357.337	1	2336476	2339391	221.552	AT1G07590	1	1	2407	AT1G07590	38938	39600	38858	39472	0.984445	20597	21193	80	128	0.00323	3	221.552	1
gene:AT1G07897	AT1G07897	11.9832	0.656069	4.00146	5.87499	0.0372586	7.09091	8.94e-06	1	1	1.33446	AT1G07897	1	1	150	274	274	13	13	1	0	0	261	261	0.952555	1	1.33446	1	19981415	19981565	0.180137	AT1G07897	1	1	150	AT1G07897	65	65	2	2	1	0	0	63	63	0.969231	1	0.180137	1
gene:AT1G10682	AT1G10682	341.396	57.205	156.126	4.01551	0.00335	5.40626	0.000347	1	1	46.8728	AT1G10682	1	1	702	2137	2137	2137	2137	1	0	0	0	0	0	1	46.8728	1	3544912	3545614	62.3742	AT1G10682	1	1	702	AT1G10682	3241	3241	3241	3241	1	0	0	0	0	0	1	62.3742	1
gene:AT1G11740	AT1G11740	6.71515	0.519236	2.65413	4.58864	0.0427698	4.98347	4.94e-06	1	1	0.616181	AT1G11740	1	1	2224	89	89	89	89	1	23	23	0	0	0	4	0.616181	1	3963053	3966850	0.892988	AT1G11740	1	1	2224	AT1G11740	160	160	147	147	1	77	77	13	13	0.08125	4	0.892988	1
gene:AT1G14120	AT1G14120	8.51795	4.5975	5.90561	2.51679	0.0309767	2.53497	8.71e-06	1	1	1.6313	AT1G14120	3	1	1312	140	140	139	139	1	51	51	1	1	0.00714	7	1.6313	1	4833395	4835089	5.51943	AT1G14120	3	2	1312	AT1G14120	570	570	536	536	1	218	218	34	34	0.0596491	7	5.51943	1
gene:AT1G14960	AT1G14960	12.1482	7.47477	8.96566	3.8908	0.00754	3.9675	1.42e-05	1	1	4.01	AT1G14960	1	1	791	206	206	206	206	1	64	64	0	0	0	2	4.01	1	5159191	5160179	3.58679	AT1G14960	1	1	791	AT1G14960	210	210	210	210	1	48	48	0	0	0	2	3.58679	1
gene:AT1G15010	AT1G15010	14.4493	1.69049	6.29614	3.64554	0.0170687	4.42496	1.23e-05	1	1	0.932587	AT1G15010	1	1	776	47	47	47	47	1	0	0	0	0	0	1	0.932587	1	5171180	5171956	2.52447	AT1G15010	1	1	776	AT1G15010	145	145	145	145	1	0	0	0	0	0	1	2.52447	1
gene:AT1G22065	AT1G22065	19.1747	2.74208	8.27324	4.28836	0.0102134	5.40775	1.7e-05	1	1	2.61959	AT1G22065	1	1	770	131	131	131	131	1	0	0	0	0	0	1	2.61959	1	7785707	7786477	3.56179	AT1G22065	1	1	770	AT1G22065	203	203	203	203	1	0	0	0	0	0	1	3.56179	1
gene:AT1G26240	AT1G26240	8.41671	0.132085	-2.82963	-29.7561	0.0157136	-19.229	-5.55e-06	1	1	8.42396	AT1G26240	1	1	1773	986	986	970	970	1	0	0	16	16	0.0162272	1	8.42396	1	9077873	9079646	0.32004	AT1G26240	1	1	1773	AT1G26240	42	42	42	42	1	0	0	0	0	0	1	0.32004	1
gene:AT1G29025	AT1G29025	3.68762	2.32463	2.87446	6.34771	0.0119409	5.10208	3.85e-06	1	1	0.287217	AT1G29025	1	1	2198	41	41	41	41	1	27	27	0	0	0	8	0.287217	1	10124285	10127098	1.0019	AT1G29025	1	1	2198	AT1G29025	163	163	163	163	1	98	98	0	0	0	8	1.0019	1
gene:AT1G30700	AT1G30700	19.1247	6.13018	10.8799	2.99785	0.0146792	2.85911	1.49e-05	1	1	4.1458	AT1G30700	1	1	2039	549	549	549	549	1	55	55	0	0	0	2	4.1458	1	10892444	10894714	7.53367	AT1G30700	1	1	2039	AT1G30700	1138	1138	1137	1137	1	136	136	1	1	0.000879	2	7.53367	1
gene:AT1G30750	AT1G30750	14.8599	4.42948	8.61335	5.05007	0.00218	5.76211	1.52e-05	1	1	1.08594	AT1G30750	1	1	950	67	67	67	67	1	0	0	0	0	0	1	1.08594	1	10904774	10905724	2.92959	AT1G30750	1	1	950	AT1G30750	206	206	206	206	1	0	0	0	0	0	1	2.92959	1
gene:AT1G31935	AT1G31935	31.8481	2.548	12.6945	3.25863	0.0161847	4.39556	2.87e-05	1	1	4.36605	AT1G31935	1	1	529	150	150	150	150	1	0	0	0	0	0	1	4.36605	1	11469481	11470010	6.71681	AT1G31935	1	1	529	AT1G31935	265	265	263	263	1	0	0	2	2	0.00755	1	6.71681	1
gene:AT1G45015	AT1G45015	5.9142	1.4463	2.96914	7.22235	0.0420487	6.67485	4.89e-06	1	1	0.461928	AT1G45015	2	1	800	24	24	24	24	1	20	20	0	0	0	6	0.461928	1	17021513	17022795	0.489746	AT1G45015	2	1	800	AT1G45015	33	33	29	29	1	25	25	4	4	0.121212	6	0.489746	1
gene:AT1G45163	AT1G45163	44.2696	1.00428	15.2876	2.66151	0.0495297	3.50191	3.72e-05	1	1	10.3758	AT1G45163	1	1	788	531	531	531	531	1	0	0	0	0	0	1	10.3758	1	17090676	17091464	7.64666	AT1G45163	1	1	788	AT1G45163	446	446	446	446	1	0	0	0	0	0	1	7.64666	1
gene:AT1G47395	AT1G47395	17.4789	0.118361	5.84627	3.61542	0.0339096	4.93542	1.39e-05	1	1	2.21814	AT1G47395	1	1	833	120	120	120	120	1	0	0	0	0	0	1	2.21814	1	17382997	17383830	2.30307	AT1G47395	1	1	833	AT1G47395	142	142	142	142	1	0	0	0	0	0	1	2.30307	1
gene:AT1G49310	AT1G49310	21.3238	3.54819	9.41187	4.19917	0.00765	5.33822	1.94e-05	1	1	1.95423	AT1G49310	1	1	717	96	96	91	91	1	45	45	5	5	0.0520833	2	1.95423	1	18237700	18238497	3.20327	AT1G49310	1	1	717	AT1G49310	170	170	170	170	1	90	90	0	0	0	2	3.20327	1
gene:AT1G52245	AT1G52245	12.1742	1.03254	5.07077	3.28685	0.0199447	3.96168	9.73e-06	1	1	0.895981	AT1G52245	1	1	928	61	61	54	54	1	28	28	7	7	0.114754	3	0.895981	1	19458611	19459763	3.30477	AT1G52245	1	1	928	AT1G52245	227	227	227	227	1	158	158	0	0	0	3	3.30477	1
gene:AT1G53633	AT1G53633	15.6312	1.33523	6.00961	3.82301	0.0291473	4.68394	1.29e-05	1	1	3.07269	AT1G53633	1	1	451	140	140	90	90	1	11	11	50	50	0.357143	2	3.07269	1	20017388	20017932	1.73746	AT1G53633	1	1	451	AT1G53633	76	76	58	58	1	8	8	18	18	0.236842	2	1.73746	1
gene:AT1G53635	AT1G53635	19.9206	1.60715	7.27056	8.56981	0.0127801	10.5262	1.65e-05	1	1	2.0474	AT1G53635	1	1	549	73	73	73	73	1	0	0	0	0	0	1	2.0474	1	20019286	20019835	0.393741	AT1G53635	1	1	549	AT1G53635	16	16	16	16	1	0	0	0	0	0	1	0.393741	1
gene:AT1G64590	AT1G64590	12.689	2.04438	7.03882	3.21089	0.019417	2.91411	9.04e-06	1	1	2.75842	AT1G64590	1	1	1429	256	256	256	256	1	118	118	0	0	0	6	2.75842	1	23993476	23995509	4.8028	AT1G64590	1	1	1429	AT1G64590	510	510	508	508	1	247	247	2	2	0.00392	6	4.8028	1
gene:AT1G65510	AT1G65510	15.3066	3.4785	7.30011	3.61227	0.018942	4.26019	1.41e-05	1	1	2.2142	AT1G65510	2	0	605	100	100	87	87	1	40	40	13	13	0.13	3	2.2142	1	24359327	24360081	2.45641	AT1G65510	2	0	605	AT1G65510	122	122	110	110	1	55	55	12	12	0.0983607	3	2.45641	1
gene:AT1G66800	AT1G66800	3.0308	2.52965	2.67344	5.03002	0.039156	4.19396	3.58e-06	1	1	0.583435	AT1G66800	1	1	1214	52	52	46	46	1	26	26	6	6	0.115385	5	0.583435	1	24924773	24926412	0.645465	AT1G66800	1	1	1214	AT1G66800	60	60	58	58	1	38	38	2	2	0.0333333	5	0.645465	1
gene:AT1G74460	AT1G74460	10.038	5.79486	7.24994	4.51403	0.00504	4.27039	1.04e-05	1	1	2.1289	AT1G74460	1	1	1461	202	202	202	202	1	112	112	0	0	0	5	2.1289	1	27987889	27989865	2.18235	AT1G74460	1	1	1461	AT1G74460	237	237	236	236	1	132	132	1	1	0.00422	5	2.18235	1
gene:AT1G77520	AT1G77520	4.72208	3.89943	4.11977	4.45009	0.0185913	4.01863	5.67e-06	1	1	1.00524	AT1G77520	1	1	1593	104	104	104	104	1	31	31	0	0	0	4	1.00524	1	29130374	29132272	1.57747	AT1G77520	1	1	1593	AT1G77520	190	190	186	186	1	47	47	4	4	0.0210526	4	1.57747	1
gene:AT1G77530	AT1G77530	5.69898	1.23744	3.49028	4.76128	0.0358443	4.11166	4.66e-06	1	1	0.435781	AT1G77530	2	0	1590	45	45	45	45	1	0	0	0	0	0	5	0.435781	1	29135903	29137640	1.43599	AT1G77530	2	1	1590	AT1G77530	173	173	169	169	1	67	67	4	4	0.0231214	5	1.43599	1
gene:AT1G77885	AT1G77885	27.0844	3.14675	10.8979	2.8059	0.0443601	3.46871	2.4e-05	1	1	7.29668	AT1G77885	1	1	1053	499	499	499	499	1	0	0	0	0	0	1	7.29668	1	29289872	29290925	5.31172	AT1G77885	1	1	1053	AT1G77885	414	414	414	414	1	0	0	0	0	0	1	5.31172	1
gene:AT2G01010	AT2G01010	42.5217	2.35555	-14.4447	-4.63873	0.0326592	-4.40891	-2.25e-05	1	1	7.22189	AT2G01010	1	1	1808	160	855	157	848	0.185142	0	0	3	7	0.00819	1	7.22189	2	3705	5513	2.74987	AT2G01010	1	1	1808	AT2G01010	77	383	62	368	0.168478	0	0	15	15	0.0391645	1	2.74987	2
gene:AT2G04800	AT2G04800	22.8017	2.49841	10.0669	4.40078	0.0101225	5.42705	2.1e-05	1	1	3.31239	AT2G04800	4	3	767	165	165	165	165	1	54	54	0	0	0	6	3.31239	2	1687172	1687939	2.34272	AT2G04800	4	3	767	AT2G04800	133	133	133	133	1	43	43	0	0	0	6	2.34272	2
gene:AT2G14247	AT2G14247	9.89735	0.921017	3.82178	4.19405	0.0411225	4.79607	7.58e-06	1	1	1.87192	AT2G14247	1	1	1094	133	133	133	133	1	0	0	0	0	0	1	1.87192	2	6034281	6035375	0.950904	AT2G14247	1	1	1094	AT2G14247	77	77	77	77	1	0	0	0	0	0	1	0.950904	2
gene:AT2G15960	AT2G15960	224.583	24.471	69.6395	2.50778	0.0248885	3.95967	0.000185	1	1	15.158	AT2G15960	1	1	771	759	759	759	759	1	0	0	0	0	0	1	15.158	2	6947095	6947866	67.3059	AT2G15960	1	1	771	AT2G15960	3841	3841	3841	3841	1	0	0	0	0	0	1	67.3059	2
gene:AT2G19970	AT2G19970	7.77167	1.72752	3.70017	3.59715	0.0308345	3.87926	6.4e-06	1	1	1.08083	AT2G19970	1	1	926	65	65	65	65	1	0	0	0	0	0	1	1.08083	2	8623698	8624624	1.76538	AT2G19970	1	1	926	AT2G19970	121	121	121	121	1	0	0	0	0	0	1	1.76538	2
gene:AT2G23540	AT2G23540	11.4294	1.16976	6.33716	3.58272	0.010973	3.28903	8.37e-06	1	1	1.18893	AT2G23540	1	1	1580	122	122	122	122	1	83	83	0	0	0	5	1.18893	2	10024149	10026258	3.62553	AT2G23540	1	1	1580	AT2G23540	432	432	424	424	1	259	259	8	8	0.0185185	5	3.62553	2
gene:AT2G24980	AT2G24980	16.7155	0.93205	-5.8564	-2.3124	0.0316793	-2.95081	-1.17e-05	1	1	17.7628	AT2G24980	3	1	1914	2200	2208	2200	2208	0.996377	0	0	0	0	0	4	17.7628	2	10622395	10624309	6.50807	AT2G24980	3	1	1914	AT2G24980	916	922	916	922	0.993492	2	2	0	0	0	4	6.50807	2
gene:AT2G26355	AT2G26355	50.1701	3.93669	19.6654	3.19287	0.0273449	4.03658	4.47e-05	1	1	11.8829	AT2G26355	1	1	828	643	643	639	639	1	0	0	4	4	0.00622	1	11.8829	2	11220707	11221535	7.94624	AT2G26355	1	1	828	AT2G26355	487	487	487	487	1	0	0	0	0	0	1	7.94624	2
gene:AT2G28670	AT2G28670	27.106	11.1213	18.5122	3.52208	0.00989	3.84826	3.27e-05	1	1	8.33481	AT2G28670	2	2	1731	989	989	937	937	1	37	37	52	52	0.0525784	4	8.33481	2	12300264	12302358	7.65659	AT2G28670	2	2	1731	AT2G28670	1025	1025	981	981	1	34	34	44	44	0.0429268	4	7.65659	2
gene:AT2G28710	AT2G28710	16.2673	2.2479	6.92198	3.48035	0.0247746	4.13627	1.41e-05	1	1	3.77548	AT2G28710	1	1	677	194	194	166	166	1	0	0	28	28	0.14433	2	3.77548	2	12322385	12323584	2.45459	AT2G28710	1	1	677	AT2G28710	138	138	123	123	1	0	0	15	15	0.108696	2	2.45459	2
gene:AT2G30930	AT2G30930	78.6417	9.9861	38.3643	2.07329	0.0486882	2.53588	7.88e-05	1	1	18.5655	AT2G30930	1	1	1220	1504	1504	1471	1471	1	638	638	33	33	0.0219415	3	18.5655	2	13162073	13163497	43.2882	AT2G30930	1	1	1220	AT2G30930	3945	3945	3909	3909	1	1536	1536	36	36	0.00913	3	43.2882	2
gene:AT2G31585	AT2G31585	32.5006	2.60302	12.6936	2.93232	0.0390869	3.65584	2.84e-05	1	1	7.93146	AT2G31585	1	1	728	375	375	375	375	1	0	0	0	0	0	1	7.93146	2	13446001	13446729	5.23336	AT2G31585	1	1	728	AT2G31585	282	282	282	282	1	0	0	0	0	0	1	5.23336	2
gene:AT2G33390	AT2G33390	13.4376	4.55437	6.22071	2.10428	0.0498586	2.45753	1.15e-05	1	1	2.07298	AT2G33390	2	1	1337	192	192	180	180	1	51	51	12	12	0.0625	4	2.07298	2	14150992	14153118	9.6906	AT2G33390	2	1	1337	AT2G33390	982	982	959	959	1	370	370	23	23	0.0234216	4	9.6906	2
gene:AT2G37750	AT2G37750	134.954	13.5645	56.7735	5.33756	0.00321	6.98992	0.000129	1	1	16.7393	AT2G37750	1	1	723	786	786	786	786	1	0	0	0	0	0	1	16.7393	2	15830869	15831592	11.8098	AT2G37750	1	1	723	AT2G37750	635	635	632	632	1	0	0	3	3	0.00472	1	11.8098	2
gene:AT2G39980	AT2G39980	9.14315	4.05203	-5.57432	-2.43532	0.0317552	-2.61844	-8.75e-06	1	1	9.441	AT2G39980	1	1	2510	1539	1539	1539	1539	1	0	0	0	0	0	1	9.441	2	16687672	16690182	11.0935	AT2G39980	1	1	2510	AT2G39980	2061	2061	2061	2061	1	0	0	0	0	0	1	11.0935	2
gene:AT2G44380	AT2G44380	58.5269	15.227	29.4727	4.68761	0.00211	5.95533	6.1e-05	1	1	7.66018	AT2G44380	1	1	1196	595	595	595	595	1	0	0	0	0	0	1	7.66018	2	18323365	18324561	8.72066	AT2G44380	1	1	1196	AT2G44380	772	772	772	772	1	0	0	0	0	0	1	8.72066	2
gene:AT2G45360	AT2G45360	13.8948	0.9727	6.93438	5.77757	0.0078	6.55313	1.29e-05	1	1	1.72736	AT2G45360	1	1	829	101	101	93	93	1	0	0	8	8	0.0792079	2	1.72736	2	18698591	18699514	1.58081	AT2G45360	1	1	829	AT2G45360	101	101	97	97	1	21	21	4	4	0.039604	2	1.58081	2
gene:AT2G47200	AT2G47200	11.9158	1.05746	4.70376	5.40892	0.0291318	6.311	9.66e-06	1	1	1.78995	AT2G47200	1	1	757	88	88	88	88	1	0	0	0	0	0	1	1.78995	2	19377574	19378331	0.678189	AT2G47200	1	1	757	AT2G47200	38	38	38	38	1	0	0	0	0	0	1	0.678189	2
gene:AT2G47540	AT2G47540	26.673	3.83708	11.4495	4.09448	0.0185534	4.77576	2.38e-05	1	1	6.49369	AT2G47540	1	1	773	332	332	326	326	1	115	115	6	6	0.0180723	2	6.49369	2	19505826	19506681	2.65661	AT2G47540	1	1	773	AT2G47540	152	152	152	152	1	66	66	0	0	0	2	2.65661	2
gene:AT2G48130	AT2G48130	9.92719	5.90225	7.37811	3.50067	0.0251767	3.38789	1.14e-05	1	1	5.12358	AT2G48130	6	0	3438	1144	1144	1144	1144	1	468	468	0	0	0	14	5.12358	2	19682455	19686056	1.94126	AT2G48130	6	0	3438	AT2G48130	494	494	494	494	1	222	222	0	0	0	14	1.94126	2
gene:AT3G01715	AT3G01715	50.76	2.09103	19.8764	29.5167	0.00106	34.4819	4.66e-05	1	1	2.09103	AT3G01715	1	0	162	20	42	0	22	0	0	0	20	20	0.47619	1	2.09103	3	1681815	1681977	0	AT3G01715	1	0	162	AT3G01715	0	0	0	0	NaN	0	0	0	0	NaN	1	0	3
gene:AT3G04320	AT3G04320	3.28419	2.21606	2.64021	4.82033	0.0399139	4.0547	3.54e-06	1	1	0.377469	AT3G04320	2	0	979	24	24	24	24	1	0	0	0	0	0	2	0.377469	3	1143693	1144672	1.173	AT3G04320	2	0	979	AT3G04320	85	85	85	85	1	0	0	0	0	0	2	1.173	3
gene:AT3G06390	AT3G06390	9.44545	4.09343	6.15718	3.44466	0.0173623	3.25491	8.55e-06	1	1	2.04681	AT3G06390	1	1	1324	176	176	176	176	1	56	56	0	0	0	3	2.04681	3	1938334	1939853	3.07144	AT3G06390	1	1	1324	AT3G06390	303	303	301	301	1	72	72	2	2	0.0066	3	3.07144	3
gene:AT3G06460	AT3G06460	4.41628	2.16615	3.13876	3.26211	0.0413395	2.97889	4.28e-06	1	1	1.70776	AT3G06460	1	1	1109	123	123	123	123	1	0	0	0	0	0	1	1.70776	3	1982658	1983767	1.59589	AT3G06460	1	1	1109	AT3G06460	131	131	131	131	1	0	0	0	0	0	1	1.59589	3
gene:AT3G13435	AT3G13435	12.6572	2.39623	5.90451	7.56276	0.00505	8.34956	1.12e-05	1	1	1.14268	AT3G13435	1	1	539	40	40	40	40	1	33	33	0	0	0	2	1.14268	3	4375299	4376127	0.501308	AT3G13435	1	1	539	AT3G13435	20	20	20	20	1	18	18	0	0	0	2	0.501308	3
gene:AT3G13857	AT3G13857	7.25758	0.802348	2.50644	8.35095	0.0416374	8.29856	5.14e-06	1	1	0.966377	AT3G13857	1	1	239	12	19	8	15	0.533333	0	0	4	4	0.210526	1	0.966377	3	4561106	4561345	0.0565282	AT3G13857	1	1	239	AT3G13857	1	1	1	1	1	0	0	0	0	0	1	0.0565282	3
gene:AT3G14280	AT3G14280	25.3783	6.59121	13.0475	4.00975	0.00507	4.95713	2.54e-05	1	1	3.6849	AT3G14280	1	1	819	196	196	196	196	1	107	107	0	0	0	3	3.6849	3	4761431	4762457	6.33447	AT3G14280	1	1	819	AT3G14280	395	395	384	384	1	252	252	11	11	0.0278481	3	6.33447	3
gene:AT3G15630	AT3G15630	288.345	30.1205	117.47	2.75064	0.0183332	3.70423	0.000271	1	1	43.4057	AT3G15630	1	1	1011	2850	2850	2850	2850	1	0	0	0	0	0	1	43.4057	3	5296840	5297851	67.6982	AT3G15630	1	1	1011	AT3G15630	5068	5068	5066	5066	1	0	0	2	2	0.000395	1	67.6982	3
gene:AT3G16670	AT3G16670	92.4734	19.7088	-53.3139	-3.18078	0.0321162	-3.08143	-8.66e-05	1	1	104.965	AT3G16670	1	1	836	5699	5699	5699	5699	1	1161	1161	0	0	0	2	104.965	3	5681379	5682362	79.8656	AT3G16670	1	1	836	AT3G16670	4944	4944	4942	4942	1	1102	1102	2	2	0.000405	2	79.8656	3
gene:AT3G22240	AT3G22240	27.1839	3.94748	10.4269	3.22086	0.0464603	3.86142	2.27e-05	1	1	7.7112	AT3G22240	1	1	621	301	313	299	311	0.961415	271	273	2	2	0.00639	3	7.7112	3	7863605	7864895	3.76372	AT3G22240	1	1	621	AT3G22240	160	173	160	173	0.924855	148	148	0	0	0	3	3.76372	3
gene:AT3G22570	AT3G22570	7.74262	1.50838	4.16468	9.85718	0.0128923	9.30094	7.08e-06	1	1	0.519274	AT3G22570	2	0	682	31	31	23	23	1	0	0	8	8	0.258065	5	0.519274	3	7999706	8001263	0.495244	AT3G22570	2	1	682	AT3G22570	27	27	25	25	1	1	1	2	2	0.0740741	5	0.495244	3
gene:AT3G22600	AT3G22600	24.8295	7.78039	15.7485	3.80813	0.0177147	3.97849	2.79e-05	1	1	8.53729	AT3G22600	1	1	1414	784	784	784	784	1	292	292	0	0	0	3	8.53729	3	8006248	8007836	3.80274	AT3G22600	1	1	1414	AT3G22600	399	399	398	398	1	180	180	1	1	0.00251	3	3.80274	3
gene:AT3G22620	AT3G22620	68.5376	33.3645	42.6278	3.62619	0.0202134	3.17341	6.08e-05	1	1	25.367	AT3G22620	1	1	868	1435	1435	1430	1430	1	388	388	5	5	0.00348	3	25.367	3	8008533	8009590	10.2572	AT3G22620	1	1	868	AT3G22620	672	672	659	659	1	182	182	13	13	0.0193452	3	10.2572	3
gene:AT3G25930	AT3G25930	4.56734	2.83379	2.92786	3.35771	0.0385407	3.01639	3.91e-06	1	1	0.357468	AT3G25930	1	1	1163	27	27	27	27	1	11	11	0	0	0	4	0.357468	3	9492764	9494302	2.45113	AT3G25930	1	1	1163	AT3G25930	215	215	211	211	1	117	117	4	4	0.0186047	4	2.45113	3
gene:AT3G26460	AT3G26460	12.5611	4.62676	8.74429	3.87605	0.00285	4.15039	1.4e-05	1	1	1.20731	AT3G26460	1	1	880	69	69	69	69	1	34	34	0	0	0	2	1.20731	3	9683681	9684657	4.68253	AT3G26460	1	1	880	AT3G26460	308	308	305	305	1	124	124	3	3	0.00974	2	4.68253	3
gene:AT3G44326	AT3G44326	4.49737	1.85467	2.97128	6.74733	0.0362094	5.68439	4.29e-06	1	1	0.623094	AT3G44326	1	1	1285	52	52	52	52	1	0	0	0	0	0	1	0.623094	3	16000878	16002163	0.452094	AT3G44326	1	1	1285	AT3G44326	43	43	43	43	1	0	0	0	0	0	1	0.452094	3
gene:AT3G45730	AT3G45730	61.7644	8.88723	26.9511	2.25209	0.039326	2.85104	5.84e-05	1	1	13.1835	AT3G45730	1	1	911	780	780	780	780	1	0	0	0	0	0	1	13.1835	3	16789779	16790690	24.7663	AT3G45730	1	1	911	AT3G45730	1670	1670	1670	1670	1	0	0	0	0	0	1	24.7663	3
gene:AT3G50640	AT3G50640	9.9936	2.54714	4.95569	3.50137	0.0487149	3.72261	8.69e-06	1	1	3.12789	AT3G50640	1	1	955	194	194	194	194	1	52	52	0	0	0	2	3.12789	3	18803664	18804731	1.66933	AT3G50640	1	1	955	AT3G50640	119	119	118	118	1	23	23	1	1	0.0084	2	1.66933	3
gene:AT3G52790	AT3G52790	17.8999	1.96875	6.88553	5.29595	0.0179698	6.48172	1.49e-05	1	1	2.71594	AT3G52790	1	1	703	124	124	124	124	1	0	0	0	0	0	1	2.71594	3	19565789	19566492	0.980117	AT3G52790	1	1	703	AT3G52790	51	51	51	51	1	0	0	0	0	0	1	0.980117	3
gene:AT3G53980	AT3G53980	71.2025	30.8973	47.6214	4.42308	0.00242	4.87195	8.69e-05	1	1	16.6248	AT3G53980	2	1	803	867	867	867	867	1	216	216	0	0	0	5	16.6248	3	19987561	19988463	12.4335	AT3G53980	2	1	803	AT3G53980	739	739	739	739	1	176	176	0	0	0	5	12.4335	3
gene:AT3G53990	AT3G53990	106.532	17.1313	44.9768	2.21448	0.033041	2.91472	0.000101	1	1	22.6074	AT3G53990	2	1	1102	1624	1624	1618	1618	1	1013	1013	6	6	0.0037	7	22.6074	3	19989291	19991186	51.2335	AT3G53990	2	2	1102	AT3G53990	4201	4201	4179	4179	1	2440	2440	22	22	0.00524	7	51.2335	3
gene:AT3G54880	AT3G54880	34.4258	7.24411	14.9456	2.0466	0.0472054	2.58985	3.08e-05	1	1	4.53213	AT3G54880	1	1	1060	316	316	312	312	1	199	199	4	4	0.0126582	6	4.53213	3	20336686	20338598	22.7762	AT3G54880	1	1	1060	AT3G54880	1924	1924	1787	1787	1	1382	1382	137	137	0.0712058	6	22.7762	3
gene:AT3G58550	AT3G58550	19.3649	6.97672	11.2993	4.66828	0.00409	5.26555	2.06e-05	1	1	3.41086	AT3G58550	1	1	790	175	175	175	175	1	70	70	0	0	0	3	3.41086	3	21649363	21650347	2.77046	AT3G58550	1	1	790	AT3G58550	172	172	162	162	1	77	77	10	10	0.0581395	3	2.77046	3
gene:AT3G59370	AT3G59370	32.2785	6.69945	15.1581	4.54234	0.00981	5.30985	3.07e-05	1	1	6.80762	AT3G59370	1	1	622	275	275	275	275	1	125	125	0	0	0	2	6.80762	3	21941764	21942571	3.58391	AT3G59370	1	1	622	AT3G59370	165	165	165	165	1	68	68	0	0	0	2	3.58391	3
gene:AT3G59930	AT3G59930	34.7762	6.2686	17.8706	3.99356	0.00891	4.77786	3.58e-05	1	1	7.05365	AT3G59930	1	1	716	298	328	298	328	0.908537	112	117	0	0	0	2	7.05365	3	22139491	22140320	5.81167	AT3G59930	1	1	716	AT3G59930	275	308	275	308	0.892857	102	111	0	0	0	2	5.81167	3
gene:AT4G12510	AT4G12510	65.9449	24.0465	44.3909	5.73294	0.0052	5.62591	7.84e-05	1	1	18.1485	AT4G12510	1	1	806	126	950	126	950	0.132632	0	0	0	0	0	1	18.1485	4	7417067	7417873	4.96158	AT4G12510	1	1	806	AT4G12510	42	296	42	296	0.141892	0	0	0	0	0	1	4.96158	4
gene:AT4G12520	AT4G12520	81.006	28.2075	54.1107	6.33729	0.00148	6.4971	9.72e-05	1	1	16.7129	AT4G12520	1	1	878	207	953	207	953	0.217209	0	0	0	0	0	1	16.7129	4	7420950	7421828	5.83187	AT4G12520	1	1	878	AT4G12520	86	379	86	379	0.226913	0	0	0	0	0	1	5.83187	4
gene:AT4G13390	AT4G13390	8.2859	3.17585	-4.79876	-3.84543	0.00518	-4.12794	-7.64e-06	1	1	8.83213	AT4G13390	3	3	1576	904	904	904	904	1	9	9	0	0	0	5	8.83213	4	7783790	7785366	5.40924	AT4G13390	3	2	1576	AT4G13390	629	631	629	631	0.99683	15	15	0	0	0	5	5.40924	4
gene:AT4G13860	AT4G13860	15.3072	3.33955	7.26306	5.84716	0.00572	7.06675	1.41e-05	1	1	1.26972	AT4G13860	2	1	861	77	77	71	71	1	66	66	6	6	0.0779221	5	1.26972	4	8022496	8023603	2.10264	AT4G13860	2	1	861	AT4G13860	137	137	134	134	1	89	89	3	3	0.0218978	5	2.10264	4
gene:AT4G15160	AT4G15160	32.6667	15.2946	23.5096	3.14626	0.0265931	2.82079	3.24e-05	1	1	15.4674	AT4G15160	2	1	1103	1110	1110	1108	1108	1	0	0	2	2	0.0018	3	15.4674	4	8646149	8647252	9.99489	AT4G15160	2	1	1103	AT4G15160	816	816	816	816	1	0	0	0	0	0	3	9.99489	4
gene:AT4G17215	AT4G17215	7.61191	2.22927	4.7077	3.8372	0.0206417	3.91632	7.61e-06	1	1	1.93972	AT4G17215	1	1	897	113	113	113	113	1	44	44	0	0	0	2	1.93972	4	9655668	9656654	1.61159	AT4G17215	1	1	897	AT4G17215	107	107	107	107	1	36	36	0	0	0	2	1.61159	4
gene:AT4G20390	AT4G20390	55.9836	6.99935	25.8213	4.61761	0.00833	5.42911	5.4e-05	1	1	10.9712	AT4G20390	1	1	1054	756	756	751	751	1	278	278	5	5	0.00661	3	10.9712	4	11006814	11008076	4.61451	AT4G20390	1	1	1054	AT4G20390	364	364	360	360	1	140	140	4	4	0.010989	3	4.61451	4
gene:AT4G22212	AT4G22212	98.206	14.8824	41.6284	4.38293	0.0144326	5.09949	9.02e-05	1	1	21.6736	AT4G22212	1	1	790	1112	1112	1112	1112	1	899	899	0	0	0	2	21.6736	4	11753841	11754752	7.23397	AT4G22212	1	1	790	AT4G22212	423	423	423	423	1	332	332	0	0	0	2	7.23397	4
gene:AT4G22230	AT4G22230	18.0736	1.22062	7.13169	5.22468	0.0148864	6.64571	1.54e-05	1	1	2.08781	AT4G22230	2	1	413	59	59	56	56	1	29	29	3	3	0.0508475	4	2.08781	4	11762232	11762732	1.66834	AT4G22230	2	2	413	AT4G22230	51	51	51	51	1	41	41	0	0	0	4	1.66834	4
gene:AT4G22485	AT4G22485	320.938	61.7044	-138.584	-2.17836	0.0200833	-3.12486	-0.00029	1	1	336.896	AT4G22485	1	1	1971	45910	45910	43125	43125	1	0	0	2785	2785	0.0606622	1	336.896	4	11844505	11846476	229.434	AT4G22485	1	1	1971	AT4G22485	35693	35693	33472	33472	1	0	0	2221	2221	0.0622251	1	229.434	4
gene:AT4G22505	AT4G22505	199.796	47.3482	-89.6182	-2.10369	0.0190898	-2.85877	-0.000184	1	1	219.821	AT4G22505	1	1	1864	26669	26669	26611	26611	1	0	0	58	58	0.00218	1	219.821	4	11851154	11853018	151.911	AT4G22505	1	1	1864	AT4G22505	20991	20991	20959	20959	1	0	0	32	32	0.00152	1	151.911	4
gene:AT4G28940	AT4G28940	3.89154	1.04234	2.75075	4.34666	0.039156	3.72265	3.66e-06	1	1	0.754785	AT4G28940	2	1	1530	75	75	75	75	1	21	21	0	0	0	7	0.754785	4	14274340	14277252	1.04197	AT4G28940	2	1	1530	AT4G28940	119	119	118	118	1	51	51	1	1	0.0084	7	1.04197	4
gene:AT4G29270	AT4G29270	21.1474	8.16171	12.6391	2.66728	0.0447988	2.90316	2.28e-05	1	1	8.96511	AT4G29270	1	1	991	577	577	577	577	1	320	320	0	0	0	3	8.96511	4	14423626	14424898	7.59355	AT4G29270	1	1	991	AT4G29270	566	566	557	557	1	259	259	9	9	0.0159011	3	7.59355	4
gene:AT4G30450	AT4G30450	63.5113	7.30219	25.5024	4.02277	0.0177066	4.8971	5.66e-05	1	1	13.9147	AT4G30450	1	1	758	695	695	685	685	1	0	0	10	10	0.0143885	1	13.9147	4	14886026	14886784	6.61253	AT4G30450	1	1	758	AT4G30450	371	371	371	371	1	0	0	0	0	0	1	6.61253	4
gene:AT4G30460	AT4G30460	29.721	7.82614	16.602	2.8526	0.0440462	3.05657	3.04e-05	1	1	13.1504	AT4G30460	1	1	925	790	790	790	790	1	0	0	0	0	0	1	13.1504	4	14888930	14889855	8.06233	AT4G30460	1	1	925	AT4G30460	554	554	552	552	1	0	0	2	2	0.00361	1	8.06233	4
gene:AT4G30650	AT4G30650	39.9703	1.17619	12.9752	2.96938	0.0468172	3.92895	3.15e-05	1	1	9.36366	AT4G30650	1	1	837	509	509	509	509	1	220	220	0	0	0	2	9.36366	4	14954203	14955114	7.02145	AT4G30650	1	1	837	AT4G30650	437	437	435	435	1	234	234	2	2	0.00458	2	7.02145	4
gene:AT4G30660	AT4G30660	105.326	2.98399	39.2939	2.66281	0.0350279	3.49126	9.33e-05	1	1	26.9686	AT4G30660	2	1	507	891	891	888	888	1	665	665	3	3	0.00337	5	26.9686	4	14955372	14956171	26.0612	AT4G30660	2	1	507	AT4G30660	995	995	978	978	1	712	712	17	17	0.0170854	5	26.0612	4
gene:AT4G31875	AT4G31875	6.44727	2.51806	4.02845	5.95937	0.00612	5.59314	6.15e-06	1	1	0.533073	AT4G31875	1	1	751	26	26	26	26	1	0	0	0	0	0	1	0.533073	4	15411700	15412451	0.881494	AT4G31875	1	1	751	AT4G31875	49	49	49	49	1	0	0	0	0	0	1	0.881494	4
gene:AT4G33120	AT4G33120	4.21428	1.04837	2.28449	5.78701	0.0394975	4.58015	3.06e-06	1	1	0.200403	AT4G33120	1	1	1383	18	18	18	18	1	9	9	0	0	0	7	0.200403	4	15975342	15978136	0.830348	AT4G33120	1	1	1383	AT4G33120	85	85	85	85	1	60	60	0	0	0	7	0.830348	4
gene:AT4G36610	AT4G36610	4.28596	2.84277	3.32107	4.18645	0.0321321	3.76472	4.64e-06	1	1	1.5454	AT4G36610	1	1	1365	137	137	137	137	1	55	55	0	0	0	4	1.5454	4	17265331	17267472	0.8314	AT4G36610	1	1	1365	AT4G36610	86	86	84	84	1	43	43	2	2	0.0232558	4	0.8314	4
gene:AT4G37700	AT4G37700	9.15455	2.53865	5.05802	16.7217	0.00167	14.697	8.67e-06	1	1	0.217378	AT4G37700	1	1	850	12	12	12	12	1	0	0	0	0	0	1	0.217378	4	17710181	17711031	0.413255	AT4G37700	1	1	850	AT4G37700	26	26	26	26	1	0	0	0	0	0	1	0.413255	4
gene:AT4G38080	AT4G38080	124.322	50.599	81.3962	3.7556	0.00962	3.93673	0.000147	1	1	42.3315	AT4G38080	1	1	969	2670	2670	2664	2664	1	0	0	6	6	0.00225	1	42.3315	4	17882643	17883612	24.2459	AT4G38080	1	1	969	AT4G38080	1739	1739	1739	1739	1	0	0	0	0	0	1	24.2459	4
gene:AT5G02090	AT5G02090	22.387	3.906	9.99351	4.18687	0.00863	5.33405	2.09e-05	1	1	2.88603	AT5G02090	1	1	939	176	176	176	176	1	0	0	0	0	0	1	2.88603	5	411980	412919	3.55381	AT5G02090	1	1	939	AT5G02090	247	247	247	247	1	0	0	0	0	0	1	3.55381	5
gene:AT5G02760	AT5G02760	23.1885	6.26111	-7.96625	-2.42986	0.0417968	-2.49342	-1.1e-05	1	1	5.69801	AT5G02760	1	1	1543	571	571	571	571	1	177	177	0	0	0	4	5.69801	5	625253	627124	24.779	AT5G02760	1	1	1543	AT5G02760	2889	2889	2830	2830	1	953	953	59	59	0.0204223	4	24.779	5
gene:AT5G03120	AT5G03120	32.7843	5.32669	17.5925	2.3545	0.0356796	2.79216	3.44e-05	1	1	8.63715	AT5G03120	2	2	1403	793	793	787	787	1	685	685	6	6	0.00757	4	8.63715	5	733886	735381	15.1473	AT5G03120	2	2	1403	AT5G03120	1583	1583	1573	1573	1	1300	1300	10	10	0.00632	4	15.1473	5
gene:AT5G05960	AT5G05960	58.4815	5.81833	19.784	3.19465	0.044653	4.03491	4.74e-05	1	1	14.8878	AT5G05960	1	1	1208	1174	1174	1168	1168	1	194	194	6	6	0.00511	2	14.8878	5	1789537	1790833	6.77749	AT5G05960	1	1	1208	AT5G05960	608	608	606	606	1	75	75	2	2	0.00329	2	6.77749	5
gene:AT5G07322	AT5G07322	72.1748	8.08775	29.2485	5.45853	0.00525	7.00072	6.64e-05	1	1	9.58458	AT5G07322	1	1	445	277	277	277	277	1	0	0	0	0	0	1	9.58458	5	2313118	2313563	4.88798	AT5G07322	1	1	445	AT5G07322	162	162	161	161	1	0	0	1	1	0.00617	1	4.88798	5
gene:AT5G07475	AT5G07475	16.6633	3.88642	8.87621	6.10207	0.00448	6.64786	1.64e-05	1	1	3.26373	AT5G07475	1	1	769	163	163	163	163	1	40	40	0	0	0	2	3.26373	5	2364705	2365605	1.14196	AT5G07475	1	1	769	AT5G07475	65	65	65	65	1	29	29	0	0	0	2	1.14196	5
gene:AT5G09480	AT5G09480	13.4713	3.53701	8.09672	4.05002	0.0109481	4.49462	1.44e-05	1	1	2.7679	AT5G09480	1	1	840	151	151	151	151	1	0	0	0	0	0	1	2.7679	5	2950861	2951701	2.58946	AT5G09480	1	1	840	AT5G09480	161	161	161	161	1	0	0	0	0	0	1	2.58946	5
gene:AT5G10695	AT5G10695	27.8711	1.15682	10.5662	3.46448	0.0220648	4.65926	2.45e-05	1	1	4.02499	AT5G10695	2	1	570	149	149	149	149	1	0	0	0	0	0	3	4.02499	5	3377651	3378221	4.14788	AT5G10695	2	1	570	AT5G10695	177	177	175	175	1	0	0	2	2	0.0112994	3	4.14788	5
gene:AT5G14690	AT5G14690	15.9712	1.907	7.02825	4.2053	0.013099	5.13717	1.42e-05	1	1	2.39232	AT5G14690	2	1	1313	204	204	204	204	1	18	18	0	0	0	3	2.39232	5	4733657	4736645	2.36661	AT5G14690	2	2	1313	AT5G14690	231	231	230	230	1	11	11	1	1	0.00433	3	2.36661	5
gene:AT5G15265	AT5G15265	4.86414	1.14593	2.61264	4.94508	0.0421607	4.52463	3.93e-06	1	1	0.554037	AT5G15265	2	0	667	24	24	24	24	1	11	11	0	0	0	5	0.554037	5	4956313	4957633	1.13429	AT5G15265	2	0	667	AT5G15265	56	56	56	56	1	38	38	0	0	0	5	1.13429	5
gene:AT5G17820	AT5G17820	32.1546	17.6114	21.692	2.85497	0.0428397	2.64489	3.14e-05	1	1	16.2836	AT5G17820	2	1	1425	1507	1507	1507	1507	1	565	565	0	0	0	5	16.2836	5	5887870	5890260	10.2678	AT5G17820	2	0	1425	AT5G17820	1085	1085	1083	1083	1	434	434	2	2	0.00184	5	10.2678	5
gene:AT5G19230	AT5G19230	30.7378	8.90067	15.6307	2.22674	0.0401301	2.66146	3.08e-05	1	1	7.91019	AT5G19230	2	1	1384	715	715	711	711	1	242	242	4	4	0.00559	5	7.91019	5	6467192	6468848	16.0971	AT5G19230	2	0	1384	AT5G19230	1681	1681	1649	1649	1	561	561	32	32	0.0190363	5	16.0971	5
gene:AT5G23830	AT5G23830	41.4133	7.75967	19.4839	5.49538	0.00391	6.60524	4.05e-05	1	1	6.36846	AT5G23830	2	1	897	371	371	371	371	1	224	224	0	0	0	7	6.36846	5	8033664	8034977	3.16293	AT5G23830	2	1	897	AT5G23830	213	213	210	210	1	133	133	3	3	0.0140845	7	3.16293	5
gene:AT5G23840	AT5G23840	6.08581	2.22181	3.53673	12.6474	0.00789	10.1259	5.55e-06	1	1	0.263325	AT5G23840	2	1	1111	19	19	19	19	1	19	19	0	0	0	6	0.263325	5	8035689	8037110	0.340492	AT5G23840	2	1	1111	AT5G23840	28	28	28	28	1	27	27	0	0	0	6	0.340492	5
gene:AT5G26260	AT5G26260	26.744	11.2962	14.7948	2.70931	0.0151754	2.86117	2.24e-05	1	1	3.77897	AT5G26260	1	1	1585	389	389	389	389	1	282	282	0	0	0	7	3.77897	5	9200270	9202461	14.6524	AT5G26260	1	1	1585	AT5G26260	1741	1741	1719	1719	1	1306	1306	22	22	0.0126364	7	14.6524	5
gene:AT5G38020	AT5G38020	8.17396	3.51828	5.66118	4.95242	0.0032	4.48232	7.69e-06	1	1	0.467883	AT5G38020	2	1	1810	55	55	55	55	1	9	9	0	0	0	7	0.467883	5	15165641	15167864	2.17955	AT5G38020	2	2	1810	AT5G38020	297	297	292	292	1	109	109	5	5	0.016835	7	2.17955	5
gene:AT5G40510	AT5G40510	4.11795	3.50825	3.52831	3.55942	0.0264434	3.24969	4.81e-06	1	1	0.935152	AT5G40510	2	0	1663	101	101	101	101	1	38	38	0	0	0	7	0.935152	5	16228959	16231142	1.90102	AT5G40510	2	0	1663	AT5G40510	235	235	234	234	1	131	131	1	1	0.00426	7	1.90102	5
gene:AT5G43520	AT5G43520	7.94786	3.88737	5.96053	6.51777	0.00154	6.17141	8.78e-06	1	1	0.499459	AT5G43520	1	1	1079	35	35	35	35	1	0	0	0	0	0	1	0.499459	5	17485230	17486309	2.00337	AT5G43520	1	1	1079	AT5G43520	160	160	160	160	1	0	0	0	0	0	1	2.00337	5
gene:AT5G43540	AT5G43540	6.3393	1.17602	3.12616	4.89678	0.044618	4.80838	5.1e-06	1	1	1.09983	AT5G43540	1	1	840	60	60	60	60	1	0	0	0	0	0	1	1.09983	5	17496854	17497694	0.900683	AT5G43540	1	1	840	AT5G43540	56	56	56	56	1	0	0	0	0	0	1	0.900683	5
gene:AT5G43580	AT5G43580	29.5634	5.84743	15.5251	2.70815	0.0251691	3.21766	3.04e-05	1	1	7.19007	AT5G43580	1	1	681	324	324	318	318	1	175	175	6	6	0.0185185	2	7.19007	5	17507800	17508752	10.1178	AT5G43580	1	1	681	AT5G43580	540	540	510	510	1	302	302	30	30	0.0555556	2	10.1178	5
gene:AT5G46890	AT5G46890	30.6949	18.2328	22.1597	6.17185	0.0023	5.71774	3.45e-05	1	1	8.16576	AT5G46890	1	1	643	337	353	325	341	0.953079	0	0	12	12	0.0339943	1	8.16576	5	19036295	19036938	2.52135	AT5G46890	1	1	643	AT5G46890	116	120	116	120	0.966667	0	0	0	0	0	1	2.52135	5
gene:AT5G46900	AT5G46900	38.762	21.3547	28.792	6.80544	0.000747	6.54195	4.61e-05	1	1	8.51349	AT5G46900	1	1	756	409	418	409	418	0.978469	0	0	0	0	0	1	8.51349	5	19039700	19040456	3.43117	AT5G46900	1	1	756	AT5G46900	183	192	183	192	0.953125	0	0	0	0	0	1	3.43117	5
gene:AT5G48412	AT5G48412	105.612	6.33663	42.8238	2.57793	0.0428984	3.23446	9.81e-05	1	1	32.0193	AT5G48412	1	1	717	1527	1529	1489	1491	0.998659	0	0	38	38	0.0248528	1	32.0193	5	19623515	19624232	25.6827	AT5G48412	1	1	717	AT5G48412	1405	1408	1360	1363	0.997799	0	0	45	45	0.0319602	1	25.6827	5
gene:AT5G50560	AT5G50560	24.0699	2.84851	8.35435	5.45494	0.0228025	6.76455	1.94e-05	1	1	4.05868	AT5G50560	1	0	607	0	160	0	160	0	0	0	0	0	0	1	4.05868	5	20579026	20579633	0.934811	AT5G50560	1	0	607	AT5G50560	0	44	0	42	0	0	0	0	2	0.0454545	1	0.934811	5
gene:AT5G50660	AT5G50660	23.7479	1.96272	8.5486	6.17391	0.0132529	7.88342	1.97e-05	1	1	3.12011	AT5G50660	1	0	607	0	123	0	123	0	0	0	0	0	0	1	3.12011	5	20612368	20612975	1.15739	AT5G50660	1	0	607	AT5G50660	0	52	0	52	0	0	0	0	0	0	1	1.15739	5
gene:AT5G51780	AT5G51780	8.00819	2.58859	4.70037	4.12847	0.00968	4.26974	7.61e-06	1	1	1.00328	AT5G51780	2	1	1105	74	74	72	72	1	22	22	2	2	0.027027	4	1.00328	5	21034625	21036773	1.88288	AT5G51780	2	1	1105	AT5G51780	162	162	154	154	1	69	69	8	8	0.0493827	4	1.88288	5
gene:AT5G54370	AT5G54370	9.44107	3.87451	6.86434	4.32591	0.00351	4.0002	9.32e-06	1	1	1.24531	AT5G54370	1	1	1323	107	107	107	107	1	49	49	0	0	0	3	1.24531	5	22075276	22076819	3.22694	AT5G54370	1	1	1323	AT5G54370	320	320	316	316	1	125	125	4	4	0.0125	3	3.22694	5
gene:AT5G62340	AT5G62340	30.6066	13.1389	19.6783	4.22066	0.00385	4.75957	3.56e-05	1	1	6.54481	AT5G62340	1	1	934	397	397	397	397	1	0	0	0	0	0	1	6.54481	5	25033470	25034404	6.62494	AT5G62340	1	1	934	AT5G62340	458	458	458	458	1	0	0	0	0	0	1	6.62494	5
gene:AT5G65207	AT5G65207	325.549	25.2658	127.368	3.02165	0.0160625	4.16798	0.000307	1	1	57.2803	AT5G65207	1	1	518	1927	1927	1927	1927	1	0	0	0	0	0	1	57.2803	5	26052199	26052717	70.1072	AT5G65207	1	1	518	AT5G65207	2688	2688	2688	2688	1	0	0	0	0	0	1	70.1072	5
gene:AT5G65925	AT5G65925	25.6627	2.56406	10.5755	2.62742	0.0459883	3.27009	2.32e-05	1	1	6.46319	AT5G65925	1	1	810	347	347	340	340	1	0	0	7	7	0.0201729	1	6.46319	5	26369044	26369854	5.8878	AT5G65925	1	1	810	AT5G65925	358	358	353	353	1	0	0	5	5	0.0139665	1	5.8878	5
gene:AT5G66052	AT5G66052	71.4341	7.62619	34.617	2.74437	0.025823	3.37365	7.38e-05	1	1	18.5003	AT5G66052	1	1	799	966	966	960	960	1	0	0	6	6	0.00621	1	18.5003	5	26416125	26416924	18.3293	AT5G66052	1	1	799	AT5G66052	1102	1102	1084	1084	1	0	0	18	18	0.0163339	1	18.3293	5
gene:AT5G66985	AT5G66985	34.0613	2.61596	11.7038	5.04193	0.0216878	6.54442	2.8e-05	1	1	5.23643	AT5G66985	1	1	741	252	252	252	252	1	0	0	0	0	0	1	5.23643	5	26743278	26744019	1.89617	AT5G66985	1	1	741	AT5G66985	104	104	104	104	1	0	0	0	0	0	1	1.89617	5
GRXC8	AT5G14070	17.1171	1.95426	6.23034	2.49307	0.0455509	3.15993	1.34e-05	1	1	1.94858	AT5G14070	1	1	806	102	102	102	102	1	0	0	0	0	0	1	1.94858	5	4541779	4542585	4.30786	AT5G14070	1	1	806	AT5G14070	257	257	257	257	1	0	0	0	0	0	1	4.30786	5
GSTL1	AT5G02780	5.24169	3.71977	4.15496	4.313	0.0209027	3.96895	5.8e-06	1	1	0.826277	AT5G02780	3	0	1174	68	68	63	63	1	63	63	5	5	0.0735294	15	0.826277	5	630747	632792	2.20951	AT5G02780	3	0	1174	AT5G02780	197	197	192	192	1	186	186	5	5	0.0253807	15	2.20951	5
GSTU22	AT1G78340	8.49402	2.52456	4.21293	3.82201	0.0376864	3.96581	7.18e-06	1	1	2.4312	AT1G78340	1	1	1064	173	173	168	168	1	22	22	5	5	0.0289017	2	2.4312	1	29472844	29474003	1.21897	AT1G78340	1	1	1064	AT1G78340	96	96	96	96	1	19	19	0	0	0	2	1.21897	1
GSTU25	AT1G17180	8.14223	3.07481	5.01638	5.02133	0.00915	5.00486	7.92e-06	1	1	1.56098	AT1G17180	1	1	1016	103	103	103	103	1	63	63	0	0	0	2	1.56098	1	5872023	5873124	1.63559	AT1G17180	1	1	1016	AT1G17180	123	123	123	123	1	52	52	0	0	0	2	1.63559	1
GSTU26	AT1G17190	11.9251	4.70663	6.86415	2.7469	0.0207396	3.06873	1.18e-05	1	1	2.22651	AT1G17190	1	1	1065	154	154	154	154	1	43	43	0	0	0	2	2.22651	1	5875294	5876620	6.31747	AT1G17190	1	1	1065	AT1G17190	498	498	498	498	1	166	166	0	0	0	2	6.31747	1
GSTU8	AT3G09270	34.3565	13.7287	20.9452	3.74175	0.00394	4.42904	3.93e-05	1	1	6.28821	AT3G09270	1	1	1359	558	558	555	555	1	230	230	3	3	0.00538	2	6.28821	3	2848182	2849686	9.27525	AT3G09270	1	1	1359	AT3G09270	938	938	933	933	1	282	282	5	5	0.00533	2	9.27525	3
HAC1_2	AT2G21045	59.1053	11.8207	28.1496	4.52472	0.00383	5.63955	5.82e-05	1	1	9.67751	AT2G21045	1	1	891	564	564	560	560	1	328	328	4	4	0.00709	6	9.67751	2	9027729	9029058	9.44656	AT2G21045	1	1	891	AT2G21045	629	629	623	623	1	433	433	6	6	0.00954	6	9.44656	2
HIPP25	AT4G35060	16.5718	3.2897	8.47631	2.73778	0.0404156	3.11165	1.59e-05	1	1	5.52559	AT4G35060	1	1	1123	406	406	403	403	1	187	187	3	3	0.00739	2	5.52559	4	16685611	16686818	5.47388	AT4G35060	1	1	1123	AT4G35060	475	475	455	455	1	163	163	20	20	0.0421053	2	5.47388	4
HIR3	AT3G01290	68.277	16.309	34.0371	2.11553	0.0423649	2.33609	5.57e-05	1	1	9.73114	AT3G01290	1	1	1663	1062	1062	1051	1051	1	350	350	11	11	0.0103578	4	9.73114	3	87683	89593	43.6829	AT3G01290	1	1	1663	AT3G01290	5442	5442	5377	5377	1	2161	2161	65	65	0.0119441	4	43.6829	3
IGMT5	AT1G76790	39.8966	25.6637	30.6493	3.12151	0.00724	3.44742	5.33e-05	1	1	12.689	AT1G76790	1	1	1370	1134	1134	1129	1129	1	301	301	5	5	0.00441	3	12.689	1	28822185	28823727	17.1294	AT1G76790	1	1	1370	AT1G76790	1753	1753	1737	1737	1	458	458	16	16	0.00913	3	17.1294	1
IRT1	AT4G19690	29.1416	15.3474	21.5139	3.52272	0.00349	3.49657	3.13e-05	1	1	7.13764	AT4G19690	2	1	1564	730	730	725	725	1	130	130	5	5	0.00685	4	7.13764	4	10707343	10709015	12.1195	AT4G19690	2	1	1564	AT4G19690	1405	1405	1403	1403	1	285	285	2	2	0.00142	4	12.1195	4
JAL10	AT1G52070	12.517	1.78845	7.70952	3.95965	0.00712	3.60315	1.01e-05	1	1	1.71552	AT1G52070	2	1	1463	163	163	163	163	1	46	46	0	0	0	7	1.71552	1	19364808	19366925	3.78619	AT1G52070	2	1	1463	AT1G52070	410	410	410	410	1	155	155	0	0	0	7	3.78619	1
JAL8	AT1G52050	5.40769	2.6818	4.05283	3.75718	0.0149345	3.39065	5.43e-06	1	1	1.3572	AT1G52050	1	1	1282	113	113	113	113	1	37	37	0	0	0	4	1.3572	1	19354918	19356901	2.06553	AT1G52050	1	1	1282	AT1G52050	196	196	196	196	1	51	51	0	0	0	4	2.06553	1
JAL9	AT1G52060	7.44004	1.52164	4.32195	3.71533	0.0157487	3.34014	5.7e-06	1	1	0.693176	AT1G52060	1	1	1355	61	61	61	61	1	20	20	0	0	0	4	0.693176	1	19358799	19360822	2.80176	AT1G52060	1	1	1355	AT1G52060	281	281	281	281	1	80	80	0	0	0	4	2.80176	1
KIN1	AT5G15960	44.2793	6.61145	19.6593	3.26001	0.0209319	3.96196	4.17e-05	1	1	10.9213	AT5G15960	1	1	829	592	592	588	588	1	534	534	4	4	0.00676	3	10.9213	5	5209716	5210826	7.92036	AT5G15960	1	1	829	AT5G15960	492	493	485	486	0.997942	446	447	7	7	0.0141988	3	7.92036	5
KTI1	AT1G73260	165.979	23.8042	65.5195	2.77644	0.0462541	3.32625	0.000146	1	1	54.4958	AT1G73260	1	1	1185	4194	4194	4194	4194	1	0	0	0	0	0	1	54.4958	1	27547097	27548282	30.6916	AT1G73260	1	1	1185	AT1G73260	2692	2692	2692	2692	1	0	0	0	0	0	1	30.6916	1
KTI2	AT1G17860	35.1506	16.1273	20.5223	2.26408	0.0261716	2.63873	3.61e-05	1	1	6.67051	AT1G17860	1	1	861	373	373	373	373	1	0	0	0	0	0	1	6.67051	1	6149177	6150038	27.5854	AT1G17860	1	1	861	AT1G17860	1758	1758	1758	1758	1	0	0	0	0	0	1	27.5854	1
LPXC5_2	AT1G25054	9.39982	0.667519	-3.8958	-5.34968	0.0121869	-4.87947	-5.38e-06	1	1	0.476861	AT1G25054	1	0	1227	0	38	0	38	0	0	28	0	0	0	7	0.476861	1	8804488	8806361	9.87668	AT1G25054	1	0	1227	AT1G25054	0	962	0	897	0	0	614	0	65	0.0675676	7	9.87668	1
LSU1	AT3G49580	13.0709	0.901498	-3.93992	-3.60267	0.0427252	-4.74229	-8.18e-06	1	1	13.6945	AT3G49580	3	1	886	788	788	788	788	1	1	1	0	0	0	5	13.6945	3	18374907	18375940	1.78408	AT3G49580	3	1	886	AT3G49580	117	117	117	117	1	1	1	0	0	0	5	1.78408	3
LTP8	AT2G18370	23.7256	4.70685	12.2867	3.68825	0.0127154	4.32351	2.41e-05	1	1	5.25814	AT2G18370	1	1	899	307	307	307	307	1	51	51	0	0	0	2	5.25814	2	7980531	7981868	4.07261	AT2G18370	1	1	899	AT2G18370	271	271	271	271	1	58	58	0	0	0	2	4.07261	2
MIR167D	AT1G31173	7.82555	1.15915	3.06356	3.87081	0.0485389	4.39553	5.69e-06	1	1	0.776007	AT1G31173	1	1	377	55	55	19	19	1	0	0	36	36	0.654545	1	0.776007	1	11137538	11137915	1.93515	AT1G31173	1	1	377	AT1G31173	124	124	54	54	1	0	0	70	70	0.564516	1	1.93515	1
MLP165	AT1G35260	6.37763	4.02429	4.5021	3.55805	0.015738	3.50159	6.68e-06	1	1	1.24466	AT1G35260	1	1	767	62	62	62	62	1	22	22	0	0	0	2	1.24466	1	12936848	12937787	2.94161	AT1G35260	1	1	767	AT1G35260	172	172	167	167	1	59	59	5	5	0.0290698	2	2.94161	1
MLP328	AT2G01520	198.317	125.567	153.457	6.90562	2.93e-06	7.7178	0.000238	0.0961906	0.0480953	9.92673	AT2G01520	1	1	895	584	584	577	577	1	256	256	7	7	0.0119863	2	9.92673	2	235924	237253	40.2439	AT2G01520	1	1	895	AT2G01520	2683	2683	2666	2666	1	1220	1220	17	17	0.00634	2	40.2439	2
MLP329	AT2G01530	176.494	63.3945	101.701	5.79103	0.000117	7.61346	0.000199	1	0.642652	12.6129	AT2G01530	1	1	940	795	795	770	770	1	244	244	25	25	0.0314465	2	12.6129	2	239668	240687	30.4987	AT2G01530	1	1	940	AT2G01530	2238	2238	2122	2122	1	725	725	116	116	0.051832	2	30.4987	2
MLP34	AT1G70850	524.696	314.865	425.417	4.01629	0.000738	4.44874	0.000722	1	1	101.879	AT1G70850	3	2	1377	9112	9112	9111	9111	1	4216	4216	1	1	0.00011	9	101.879	1	26714865	26716901	163.555	AT1G70850	3	2	1377	AT1G70850	16717	16719	16668	16670	0.99988	7899	7899	49	49	0.00293	9	163.555	1
MSRB7	AT4G21830	6.08708	2.22446	4.37609	3.93678	0.00945	3.53997	5.84e-06	1	1	1.4251	AT4G21830	2	1	940	77	87	77	87	0.885057	50	50	0	0	0	5	1.4251	4	11584345	11585542	1.92593	AT4G21830	2	1	940	AT4G21830	114	134	114	134	0.850746	37	52	0	0	0	5	1.92593	4
MT1C	AT1G07610	178.111	13.405	60.9815	3.15383	0.0374426	4.03562	0.000148	1	1	43.6577	AT1G07610	1	1	577	1638	1638	1636	1636	1	999	999	2	2	0.00122	2	43.6577	1	2341446	2342148	22.8995	AT1G07610	1	1	577	AT1G07610	988	988	978	978	1	640	640	10	10	0.0101215	2	22.8995	1
NAD7	ATMG00510	16.2117	1.23825	-4.50548	-2.77335	0.0499761	-3.09672	-7.34e-06	1	1	2.11798	ATMG00510	1	1	1185	3301	3301	163	163	1	73	73	3138	3138	0.950621	5	2.11798	Mt	132070	138153	2.22321	ATMG00510	1	1	1185	ATMG00510	1725	1725	195	195	1	88	88	1530	1530	0.886957	5	2.22321	Mt
NRT2.6	AT3G45060	38.8677	3.90081	21.6841	8.98656	0.000185	9.28312	3.41e-05	1	0.866167	2.5609	AT3G45060	1	1	1912	320	320	318	318	1	7	7	2	2	0.00625	2	2.5609	3	16477560	16479559	3.83685	AT3G45060	1	1	1912	AT3G45060	544	544	543	543	1	17	17	1	1	0.00184	2	3.83685	3
OMTF3	AT3G61990	12.8711	5.80949	8.60878	2.58747	0.038457	2.80932	1.49e-05	1	1	5.1078	AT3G61990	1	1	1245	413	413	413	413	1	302	302	0	0	0	9	5.1078	3	22957053	22959018	6.25052	AT3G61990	1	1	1245	AT3G61990	585	585	576	576	1	429	429	9	9	0.0153846	9	6.25052	3
ORF25	ATMG00640	10.0509	0.183762	-3.2227	-3.53647	0.0453093	-3.65276	-5.01e-06	1	1	1.35627	ATMG00640	1	1	579	59	59	51	51	1	0	0	8	8	0.135593	1	1.35627	Mt	188083	188662	1.54003	ATMG00640	1	1	579	ATMG00640	75	75	66	66	1	0	0	9	9	0.12	1	1.54003	Mt
ORG3	AT3G56980	5.8912	4.504	4.61434	3.58054	0.0151751	3.39229	6.48e-06	1	1	0.773049	AT3G56980	1	1	1215	61	61	61	61	1	20	20	0	0	0	2	0.773049	3	21086389	21087710	2.82436	AT3G56980	1	1	1215	AT3G56980	259	259	254	254	1	61	61	5	5	0.019305	2	2.82436	3
PBP2	AT3G16430	26.031	19.442	21.972	2.44613	0.0455919	2.47012	3.49e-05	1	1	16.0763	AT3G16430	2	2	1452	1519	1519	1516	1516	1	411	411	3	3	0.00198	6	16.0763	3	5581567	5583258	15.6689	AT3G16430	2	2	1452	AT3G16430	1745	1746	1683	1684	0.999406	382	383	62	62	0.0355097	6	15.6689	3
PCAP2	AT5G44610	7.70006	5.54511	6.26186	2.98287	0.0277754	2.88428	8.94e-06	1	1	2.96974	AT5G44610	3	1	1094	211	211	211	211	1	35	35	0	0	0	6	2.96974	5	17993534	17994722	3.85301	AT5G44610	3	1	1094	AT5G44610	314	314	312	312	1	54	54	2	2	0.00637	6	3.85301	5
PCR8	AT1G52200	17.3411	5.98427	9.55647	2.87209	0.017323	3.34228	1.76e-05	1	1	3.55395	AT1G52200	2	1	1798	415	415	415	415	1	207	207	0	0	0	6	3.55395	1	19441635	19443631	6.91292	AT1G52200	2	2	1798	AT1G52200	933	933	920	920	1	550	550	13	13	0.0139335	6	6.91292	1
PELPK1	AT5G09530	28.1285	4.93883	18.3273	3.18061	0.0338228	2.67183	2.26e-05	1	1	11.6906	AT5G09530	1	1	1649	1252	1252	1252	1252	1	0	0	0	0	0	1	11.6906	5	2959733	2961382	7.66045	AT5G09530	1	1	1649	AT5G09530	935	935	935	935	1	0	0	0	0	0	1	7.66045	5
PELPK2	AT5G09520	11.5276	5.14877	7.38259	5.85496	0.00358	5.93348	1.22e-05	1	1	2.68277	AT5G09520	1	1	815	142	142	142	142	1	0	0	0	0	0	1	2.68277	5	2958156	2958971	1.09408	AT5G09520	1	1	815	AT5G09520	66	66	66	66	1	0	0	0	0	0	1	1.09408	5
PEP7	AT5G09978	11.9008	2.48066	5.71516	8.18852	0.00724	8.93107	1.07e-05	1	1	1.14146	AT5G09978	1	1	634	47	47	47	47	1	22	22	0	0	0	2	1.14146	5	3120654	3121879	0.660596	AT5G09978	1	1	634	AT5G09978	31	31	31	31	1	27	27	0	0	0	2	0.660596	5
PER23	AT2G38390	24.4424	8.97636	17.6043	3.39112	0.00893	3.17168	2.41e-05	1	1	6.82735	AT2G38390	1	1	1387	615	615	615	615	1	246	246	0	0	0	4	6.82735	2	16079678	16081671	8.6789	AT2G38390	1	1	1387	AT2G38390	891	891	891	891	1	315	315	0	0	0	4	8.6789	2
PER27	AT3G01190	30.1799	22.3106	25.5178	4.30393	0.00126	4.3886	3.92e-05	1	1	7.48337	AT3G01190	1	1	1358	660	660	660	660	1	202	202	0	0	0	4	7.48337	3	67031	68665	10.1277	AT3G01190	1	1	1358	AT3G01190	1029	1029	1018	1018	1	431	431	11	11	0.01069	4	10.1277	3
PER30	AT3G21770	10.3938	9.1749	8.74483	2.56963	0.0343457	2.63169	1.34e-05	1	1	4.5309	AT3G21770	1	1	1237	364	364	364	364	1	165	165	0	0	0	4	4.5309	3	7673275	7674839	7.4705	AT3G21770	1	1	1237	AT3G21770	690	690	684	684	1	278	278	6	6	0.0087	4	7.4705	3
PER32	AT3G32980	88.1332	9.78411	49.7756	2.52743	0.0222037	2.40736	6.59e-05	1	1	20.3136	AT3G32980	1	1	1541	2038	2038	2033	2033	1	763	763	5	5	0.00245	4	20.3136	3	13526070	13530098	43.6168	AT3G32980	1	1	1541	AT3G32980	4986	4986	4975	4975	1	2097	2097	11	11	0.00221	4	43.6168	3
PER45	AT4G30170	27.4433	11.7496	20.2316	3.05726	0.0148494	2.8992	2.88e-05	1	1	10.5352	AT4G30170	1	1	1235	847	847	845	845	1	423	423	2	2	0.00236	4	10.5352	4	14762818	14764636	10.6441	AT4G30170	1	1	1235	AT4G30170	979	979	973	973	1	539	539	6	6	0.00613	4	10.6441	4
PER56	AT5G15180	5.74985	4.83261	4.89365	4.31834	0.00627	4.00607	6.83e-06	1	1	0.885858	AT5G15180	1	1	1321	76	76	76	76	1	13	13	0	0	0	4	0.885858	5	4930424	4932406	2.31137	AT5G15180	1	1	1321	AT5G15180	229	229	226	226	1	106	106	3	3	0.0131004	4	2.31137	5
PER64	AT5G42180	6.0216	2.5916	4.32185	3.48641	0.0238663	3.18068	5.8e-06	1	1	1.51349	AT5G42180	1	1	1231	121	121	121	121	1	53	53	0	0	0	4	1.51349	5	16852627	16854224	2.1072	AT5G42180	1	1	1231	AT5G42180	195	195	192	192	1	87	87	3	3	0.0153846	4	2.1072	5
PER69	AT5G64100	88.8234	50.8666	64.8705	2.65593	0.02976	2.7671	0.000111	1	1	46.3213	AT5G64100	1	1	1438	4328	4328	4326	4326	1	1770	1770	2	2	0.000462	3	46.3213	5	25650566	25652247	40.1174	AT5G64100	1	1	1438	AT5G64100	4296	4296	4270	4270	1	1803	1803	26	26	0.00605	3	40.1174	5
PER70	AT5G64110	16.939	5.01619	-9.3761	-2.19156	0.036196	-2.39732	-1.51e-05	1	1	14.8393	AT5G64110	1	1	1434	1382	1382	1382	1382	1	372	372	0	0	0	4	14.8393	5	25654073	25656067	20.5857	AT5G64110	1	1	1434	AT5G64110	2187	2187	2185	2185	1	649	649	2	2	0.000915	4	20.5857	5
PER72	AT5G66390	10.9836	2.04128	6.39677	2.93034	0.028991	2.74442	8.62e-06	1	1	2.30055	AT5G66390	1	1	1439	218	218	215	215	1	79	79	3	3	0.0137615	4	2.30055	5	26515904	26517599	3.89628	AT5G66390	1	1	1439	AT5G66390	417	417	415	415	1	207	207	2	2	0.0048	4	3.89628	5
PETB	ATCG00720	58.5565	1.73268	-18.1451	-3.27813	0.014756	-3.97735	-2.98e-05	1	1	8.31661	ATCG00720	1	1	648	686	686	350	350	1	1	1	336	336	0.489796	2	8.31661	Pt	74840	76292	10.0493	ATCG00720	1	1	648	ATCG00720	882	882	482	482	1	20	20	400	400	0.453515	2	10.0493	Pt
PETD	ATCG00730	71.9513	6.32291	-22.7444	-3.5013	0.0112199	-4.3531	-3.86e-05	1	1	13.9312	ATCG00730	1	1	483	757	757	437	437	1	13	13	320	320	0.422721	2	13.9312	Pt	76480	77672	7.60825	ATCG00730	1	1	483	ATCG00730	569	569	272	272	1	19	19	297	297	0.521968	2	7.60825	Pt
PILS5	AT2G17500	27.587	7.47999	16.6297	3.482	0.00631	3.35289	2.33e-05	1	1	4.68848	AT2G17500	4	3	1780	542	542	542	542	1	404	404	0	0	0	15	4.68848	2	7606727	7609278	8.15928	AT2G17500	4	3	1780	AT2G17500	1079	1079	1075	1075	1	731	731	4	4	0.00371	15	8.15928	2
PIP2-4	AT5G60660	29.5502	6.04048	15.6914	3.57299	0.0136604	4.09702	3.05e-05	1	1	7.32662	AT5G60660	1	1	1448	691	691	689	689	1	327	327	2	2	0.00289	4	7.32662	5	24375367	24377206	4.85175	AT5G60660	1	1	1448	AT5G60660	524	524	520	520	1	258	258	4	4	0.00763	4	4.85175	5
PLP1	AT4G37070	6.46175	1.35995	3.25866	4.26112	0.0367422	3.71244	4.33e-06	1	1	0.664764	AT4G37070	4	0	1853	84	84	80	80	1	34	34	4	4	0.047619	13	0.664764	4	17464593	17467186	1.74984	AT4G37070	4	1	1853	AT4G37070	243	243	240	240	1	142	142	3	3	0.0123457	13	1.74984	4
PMEI4	AT4G25250	7.53826	2.39281	4.60731	3.93903	0.0180158	3.54771	6.2e-06	1	1	2.49004	AT4G25250	1	1	909	147	147	147	147	1	0	0	0	0	0	1	2.49004	4	12934561	12935470	1.64977	AT4G25250	1	1	909	AT4G25250	111	111	111	111	1	0	0	0	0	0	1	1.64977	4
PRP1	AT1G54970	3.90267	0.94523	-1.93843	-5.15867	0.0421486	-4.53035	-2.84e-06	1	1	3.90267	AT1G54970	1	1	1373	348	348	348	348	1	28	28	0	0	0	2	3.90267	1	20504900	20506504	1.63343	AT1G54970	1	1	1373	AT1G54970	167	167	166	166	1	22	22	1	1	0.00599	2	1.63343	1
PSAA	ATCG00350	244.315	7.86306	-75.2519	-3.89143	0.0107341	-5.15012	-0.000124	1	1	24.9861	ATCG00350	1	1	2253	3813	3813	3656	3656	1	0	0	157	157	0.0411749	1	24.9861	Pt	39604	41857	32.8491	ATCG00350	1	1	2253	ATCG00350	5755	5755	5478	5478	1	0	0	277	277	0.0481321	1	32.8491	Pt
PSAB	ATCG00340	280.762	7.14699	-87.9358	-4.27287	0.00745	-5.62505	-0.000143	1	1	27.2199	ATCG00340	1	1	2205	4045	4045	3898	3898	1	0	0	147	147	0.0363412	1	27.2199	Pt	37374	39579	34.3669	ATCG00340	1	1	2205	ATCG00340	5825	5825	5609	5609	1	0	0	216	216	0.0370815	1	34.3669	Pt
PSBA	ATCG00020	898.826	29.671	-297.516	-5.30166	0.00642	-5.69898	-0.000467	1	1	97.4457	ATCG00020	1	1	1062	7489	7489	6721	6721	1	0	0	768	768	0.10255	1	97.4457	Pt	382	1444	58.7098	ATCG00020	1	1	1062	ATCG00020	5194	5194	4615	4615	1	0	0	579	579	0.111475	1	58.7098	Pt
PSBC	ATCG00280	306.381	14.3979	-92.3198	-3.19954	0.0149262	-4.11921	-0.000154	1	1	38.18	ATCG00280	1	1	1422	3602	3602	3526	3526	1	0	0	76	76	0.0210994	1	38.18	Pt	33719	35141	52.5779	ATCG00280	1	1	1422	ATCG00280	5704	5704	5534	5534	1	0	0	170	170	0.0298036	1	52.5779	Pt
PSBD	ATCG00270	220.367	23.2974	-59.9149	-2.64583	0.0417203	-3.46249	-0.000102	1	1	23.3574	ATCG00270	1	1	1062	1789	1789	1611	1611	1	0	0	178	178	0.0994969	1	23.3574	Pt	32710	33772	43.1641	ATCG00270	1	1	1062	ATCG00270	3747	3747	3393	3393	1	0	0	354	354	0.0944756	1	43.1641	Pt
PSBE	ATCG00580	47.5911	2.63143	-16.8506	-3.4564	0.0105518	-4.1524	-2.88e-05	1	1	14.6033	ATCG00580	1	1	252	464	464	239	239	1	0	0	225	225	0.484914	1	14.6033	Pt	64070	64322	6.54067	ATCG00580	1	1	252	ATCG00580	284	284	122	122	1	0	0	162	162	0.570423	1	6.54067	Pt
PSBH	ATCG00710	17.7315	0.497432	-5.41298	-3.05115	0.0260802	-3.46348	-8.83e-06	1	1	2.98242	ATCG00710	1	1	222	147	147	43	43	1	0	0	104	104	0.707483	1	2.98242	Pt	74484	74706	2.92113	ATCG00710	1	1	222	ATCG00710	118	118	48	48	1	0	0	70	70	0.59322	1	2.92113	Pt
PSK3	AT3G49780	16.8517	4.54227	8.85325	2.49527	0.0386506	2.90256	1.68e-05	1	1	4.55739	AT3G49780	1	1	1642	486	486	486	486	1	220	220	0	0	0	2	4.55739	3	18465317	18467224	7.26525	AT3G49780	1	1	1642	AT3G49780	904	904	883	883	1	385	385	21	21	0.0232301	2	7.26525	3
PSY3	AT2G29995	19.8771	2.2491	8.52633	2.82137	0.0380174	3.37497	1.77e-05	1	1	5.74974	AT2G29995	1	1	948	354	354	354	354	1	212	212	0	0	0	2	5.74974	2	12796502	12799441	4.57467	AT2G29995	1	1	948	AT2G29995	345	345	321	321	1	193	193	24	24	0.0695652	2	4.57467	2
PYL5	AT5G05440	243.136	13.0851	80.2233	2.62706	0.0475926	3.54243	0.000204	1	1	52.8618	AT5G05440	1	1	1540	5287	5287	5287	5287	1	0	0	0	0	0	1	52.8618	5	1608987	1610527	37.548	AT5G05440	1	1	1540	AT5G05440	4280	4280	4280	4280	1	0	0	0	0	0	1	37.548	5
RALF1	AT1G02900	35.0627	10.4515	19.8701	3.74623	0.00702	4.37418	3.83e-05	1	1	7.89713	AT1G02900	1	1	854	438	438	438	438	1	0	0	0	0	0	1	7.89713	1	653603	654457	7.16644	AT1G02900	1	1	854	AT1G02900	453	453	453	453	1	0	0	0	0	0	1	7.16644	1
RBCL	ATCG00490	564.312	17.9373	-194.73	-4.30532	0.00398	-5.16451	-0.000322	1	1	112.948	ATCG00490	1	1	1440	10893	10953	10503	10563	0.99432	0	0	390	390	0.0356067	1	112.948	Pt	54957	56397	59.492	ATCG00490	1	1	1440	ATCG00490	6572	6613	6300	6341	0.993534	0	0	272	272	0.0411311	1	59.492	Pt
RCI2A	AT3G05880	133.194	11.6049	51.3492	3.79929	0.00596	5.5247	0.000123	1	1	13.8561	AT3G05880	1	1	879	793	793	791	791	1	610	610	2	2	0.00252	3	13.8561	3	1755496	1756924	22.9782	AT3G05880	1	1	879	AT3G05880	1519	1519	1495	1495	1	1178	1178	24	24	0.0157999	3	22.9782	3
RCI2B	AT3G05890	65.3704	11.4449	30.9873	4.25133	0.00909	4.97125	6.4e-05	1	1	14.603	AT3G05890	1	1	872	827	827	827	827	1	731	731	0	0	0	3	14.603	3	1757439	1758807	7.79318	AT3G05890	1	1	872	AT3G05890	511	511	503	503	1	419	419	8	8	0.0156556	3	7.79318	3
RD19A	AT4G39090	506.61	45.5358	213.606	2.07137	0.0493845	2.66051	0.000486	1	1	129.813	AT4G39090	1	1	1681	14275	14275	14172	14172	1	4327	4327	103	103	0.00722	3	129.813	4	18215541	18217616	234.151	AT4G39090	1	1	1681	AT4G39090	29351	29351	29134	29134	1	9486	9486	217	217	0.00739	3	234.151	4
RDL5_3	AT4G11320	170.782	46.0029	115.512	2.73268	0.0207419	2.50466	0.000155	1	1	66.6286	AT4G11320	2	1	2338	10126	10126	10117	10117	1	4073	4073	9	9	0.000889	7	66.6286	4	6887165	6889879	77.0974	AT4G11320	2	2	2338	AT4G11320	13376	13376	13342	13342	1	5657	5657	34	34	0.00254	7	77.0974	4
ROSY1	AT2G16005	11.4942	7.251	9.15929	8.37718	0.0003	8.31043	1.42e-05	1	1	0.789621	AT2G16005	1	1	819	42	42	42	42	1	31	31	0	0	0	4	0.789621	2	6959091	6960216	1.63311	AT2G16005	1	1	819	AT2G16005	99	99	99	99	1	60	60	0	0	0	4	1.63311	2
RPS14_2	ATCG00330	147.473	3.44405	-47.9907	-4.37042	0.00551	-5.17007	-7.63e-05	1	1	15.6517	ATCG00330	1	1	303	489	489	308	308	1	0	0	181	181	0.370143	1	15.6517	Pt	36937	37240	18.7717	ATCG00330	1	1	303	ATCG00330	590	590	421	421	1	0	0	169	169	0.286441	1	18.7717	Pt
SAG20	AT3G10985	210.518	31.1547	91.1531	2.27799	0.0481355	2.85799	0.000207	1	1	65.0773	AT3G10985	1	1	1444	6103	6103	6103	6103	1	0	0	0	0	0	1	65.0773	3	3442236	3443680	69.2447	AT3G10985	1	1	1444	AT3G10985	7401	7401	7401	7401	1	0	0	0	0	0	1	69.2447	3
SDR4	AT3G29250	48.7341	12.6196	25.911	7.60704	0.000717	8.91292	5.14e-05	1	1	5.72528	AT3G29250	3	1	1498	560	560	557	557	1	52	52	3	3	0.00536	6	5.72528	3	11193388	11195171	2.83192	AT3G29250	3	1	1498	AT3G29250	316	316	314	314	1	26	26	2	2	0.00633	6	2.83192	3
SOB5	AT5G08150	12.0659	1.48868	5.17878	2.43075	0.0412963	2.8155	9.58e-06	1	1	1.29559	AT5G08150	1	1	927	78	78	78	78	1	0	0	0	0	0	1	1.29559	5	2621973	2622900	4.82405	AT5G08150	1	1	927	AT5G08150	335	335	331	331	1	0	0	4	4	0.0119403	1	4.82405	5
STR18	AT5G66170	42.1843	6.05335	19.0651	2.60443	0.0372405	3.17322	4.07e-05	1	1	13.0287	AT5G66170	3	1	793	671	671	671	671	1	607	607	0	0	0	9	13.0287	5	26447641	26448776	12.1132	AT5G66170	3	1	793	AT5G66170	715	715	711	711	1	640	640	4	4	0.00559	9	12.1132	5
THAS1	AT5G48010	8.10724	0.790712	4.98975	7.36702	0.00292	6.14755	6.65e-06	1	1	0.660891	AT5G48010	2	1	2656	114	114	114	114	1	85	85	0	0	0	17	0.660891	5	19456836	19461706	0.84439	AT5G48010	2	1	2656	AT5G48010	168	168	166	166	1	108	108	2	2	0.0119048	17	0.84439	5
TIP2-3	AT5G47450	38.2285	16.3846	25.5835	9.74894	3.67e-05	11.2396	4.64e-05	1	0.30084	2.64749	AT5G47450	1	1	1169	201	201	201	201	1	51	51	0	0	0	2	2.64749	5	19248248	19249622	2.87772	AT5G47450	1	1	1169	AT5G47450	251	251	249	249	1	41	41	2	2	0.00797	2	2.87772	5
TPS27_1	AT3G25820	16.7734	2.74165	8.33889	3.87473	0.00769	3.52523	1.06e-05	1	1	0.601123	AT3G25820	4	1	3125	7	122	7	122	0.057377	7	52	0	0	0	11	0.601123	3	9439145	9442774	5.42139	AT3G25820	4	1	3125	AT3G25820	130	1263	130	1254	0.103668	21	449	0	9	0.00713	11	5.42139	3
TPS27_2	AT3G25830	7.79839	2.37707	4.45303	4.1012	0.0143441	3.68092	5.94e-06	1	1	0.492029	AT3G25830	1	0	2660	0	85	0	85	0	0	31	0	0	0	7	0.492029	3	9447408	9451037	2.76808	AT3G25830	1	0	2660	AT3G25830	0	548	0	545	0	0	237	0	3	0.00547	7	2.76808	3
TRX5	AT1G45145	97.2572	9.19804	36.217	3.05087	0.031638	3.87012	8.39e-05	1	1	24.5628	AT1G45145	1	1	840	1343	1343	1340	1340	1	421	421	3	3	0.00223	2	24.5628	1	17074941	17076417	17.1934	AT1G45145	1	1	840	AT1G45145	1072	1072	1069	1069	1	355	355	3	3	0.0028	2	17.1934	1
UCC2	AT2G44790	133.307	48.841	78.6202	3.16785	0.013795	3.54833	0.00015	1	1	43.7873	AT2G44790	1	1	1229	3503	3503	3495	3495	1	504	504	8	8	0.00228	2	43.7873	2	18461862	18463533	34.7375	AT2G44790	1	1	1229	AT2G44790	3184	3184	3160	3160	1	396	396	24	24	0.00754	2	34.7375	2
UGT75D1	AT4G15550	25.2569	6.74461	-12.8159	-2.01948	0.0313439	-2.53826	-2.43e-05	1	1	27.2603	AT4G15550	1	1	1738	3085	3085	3077	3077	1	0	0	8	8	0.00259	1	27.2603	4	8877589	8879327	24.5796	AT4G15550	1	1	1738	AT4G15550	3167	3167	3162	3162	1	0	0	5	5	0.00158	1	24.5796	4
UGT76B1	AT3G11340	7.11241	2.64942	4.83035	3.92473	0.0156308	3.564	6.48e-06	1	1	0.987939	AT3G11340	1	1	1730	111	111	111	111	1	10	10	0	0	0	2	0.987939	3	3556553	3558361	2.2491	AT3G11340	1	1	1730	AT3G11340	288	288	288	288	1	25	25	0	0	0	2	2.2491	3
VAS	AT5G13900	8.66401	1.5233	4.20335	5.74535	0.0191482	5.78417	7.27e-06	1	1	1.59286	AT5G13900	1	1	754	78	78	78	78	1	6	6	0	0	0	2	1.59286	5	4481121	4481950	0.197099	AT5G13900	1	1	754	AT5G13900	14	14	11	11	1	5	5	3	3	0.214286	2	0.197099	5
VUP1	AT3G21710	7.1184	3.08035	4.69844	3.18086	0.0408132	3.24677	7.4e-06	1	1	1.99895	AT3G21710	2	2	1348	175	175	175	175	1	54	54	0	0	0	4	1.99895	3	7648315	7649894	2.56574	AT3G21710	2	2	1348	AT3G21710	260	260	256	256	1	79	79	4	4	0.0153846	4	2.56574	3
WRKY65	AT1G29280	14.2957	8.43278	11.1027	2.48079	0.0466905	2.44117	1.63e-05	1	1	7.20865	AT1G29280	1	1	1555	728	728	728	728	1	114	114	0	0	0	2	7.20865	1	10236336	10237990	8.9576	AT1G29280	1	1	1555	AT1G29280	1031	1031	1031	1031	1	156	156	0	0	0	2	8.9576	1
XERO2	AT3G50970	16.704	7.75125	9.50326	2.26519	0.0352947	2.63875	1.7e-05	1	1	3.54352	AT3G50970	1	1	969	223	223	223	223	1	0	0	0	0	0	1	3.54352	3	18940642	18941611	13.3708	AT3G50970	1	1	969	AT3G50970	959	959	959	959	1	0	0	0	0	0	1	13.3708	3
XTH18	AT4G30280	15.7215	9.14222	11.6704	2.54607	0.0286873	2.73981	1.92e-05	1	1	4.52297	AT4G30280	1	1	1263	394	394	371	371	1	95	95	23	23	0.0583756	3	4.52297	4	14825756	14827211	9.48819	AT4G30280	1	1	1263	AT4G30280	895	895	887	887	1	232	232	8	8	0.00894	3	9.48819	4
XTH19	AT4G30290	6.1643	5.42409	5.3731	2.85628	0.0346865	2.78833	7.75e-06	1	1	2.31829	AT4G30290	1	1	1335	202	202	201	201	1	49	49	1	1	0.00495	3	2.31829	4	14828711	14830224	3.72417	AT4G30290	1	1	1335	AT4G30290	369	369	368	368	1	153	153	1	1	0.00271	3	3.72417	4
YCF3	ATCG00360	12.2277	0.666061	-4.20342	-3.19269	0.0339284	-3.49969	-6.74e-06	1	1	3.27351	ATCG00360	1	1	381	246	246	81	81	1	46	46	165	165	0.670732	2	3.27351	Pt	42583	43751	2.62404	ATCG00360	1	1	381	ATCG00360	511	511	74	74	1	22	22	437	437	0.855186	2	2.62404	Pt
ZFP6	AT1G67030	22.0086	5.29342	11.185	2.93725	0.0461869	3.2313	2.13e-05	1	1	8.55115	AT1G67030	1	1	1111	617	617	617	617	1	0	0	0	0	0	1	8.55115	1	25016401	25017512	4.57232	AT1G67030	1	1	1111	AT1G67030	376	376	376	376	1	0	0	0	0	0	1	4.57232	1
[truncated: 88 more columns]

## Sheet: B FDR-Corrected DEGs
Supplemental File 2. List of Arabidopsis genes that are differentially expressed (p ≤ 0.05 and fold change ≥ 2 or ≤ -2) in response to AgNO3 exposure. B: FDR-corrected DEG list.
Feature ID	Gene ID	Experiment - Range (original values)	Experiment - IQR (original values)	Experiment - Difference (original values)	Experiment - Fold Change (original values)	EDGE test: Control vs AgNO3, tagwise dispersions - P-value	EDGE test: Control vs AgNO3, tagwise dispersions - Fold change	EDGE test: Control vs AgNO3, tagwise dispersions - Weighted difference	EDGE test: Control vs AgNO3, tagwise dispersions - Bonferroni	EDGE test: Control vs AgNO3, tagwise dispersions - FDR p-value correction	Control - C3_R1 (GE) - Expression values	Control - C3_R1 (GE) - Gene name	Control - C3_R1 (GE) - Transcripts annotated	Control - C3_R1 (GE) - Uniquely identified transcripts	Control - C3_R1 (GE) - Exon length	Control - C3_R1 (GE) - Unique gene reads	Control - C3_R1 (GE) - Total gene reads	Control - C3_R1 (GE) - Unique exon reads	Control - C3_R1 (GE) - Total exon reads	Control - C3_R1 (GE) - Ratio of unique to total (exon reads)	Control - C3_R1 (GE) - Unique exon-exon reads	Control - C3_R1 (GE) - Total exon-exon reads	Control - C3_R1 (GE) - Unique intron reads	Control - C3_R1 (GE) - Total intron reads	Control - C3_R1 (GE) - Ratio of intron to total gene reads	Control - C3_R1 (GE) - Exons	Control - C3_R1 (GE) - RPKM	Control - C3_R1 (GE) - Chromosome	Control - C3_R1 (GE) - Chromosome region start	Control - C3_R1 (GE) - Chromosome region end	Control - C4_R1 (GE) - Expression values	Control - C4_R1 (GE) - Gene name	Control - C4_R1 (GE) - Transcripts annotated	Control - C4_R1 (GE) - Uniquely identified transcripts	Control - C4_R1 (GE) - Exon length	Control - C4_R1 (GE) - Gene ID	Control - C4_R1 (GE) - Unique gene reads	Control - C4_R1 (GE) - Total gene reads	Control - C4_R1 (GE) - Unique exon reads	Control - C4_R1 (GE) - Total exon reads	Control - C4_R1 (GE) - Ratio of unique to total (exon reads)	Control - C4_R1 (GE) - Unique exon-exon reads	Control - C4_R1 (GE) - Total exon-exon reads	Control - C4_R1 (GE) - Unique intron reads	Control - C4_R1 (GE) - Total intron reads	Control - C4_R1 (GE) - Ratio of intron to total gene reads	Control - C4_R1 (GE) - Exons	Control - C4_R1 (GE) - RPKM	Control - C4_R1 (GE) - Chromosome
AIR1	AT4G12550	59.6959	39.025	48.0373	18.051	2.17e-07	19.5884	8.18e-05	0.00713	0.00713	3.36474	AT4G12550	1	1	691	151	151	151	151	1	0	0	0	0	0	1	3.36474	4	7439114	7439805	3.05007	AT4G12550	1	1	691	AT4G12550	157	157	156	156	1	0	0	1	1	0.00637	1	3.05007	4
MLP328	AT2G01520	198.317	125.567	153.457	6.90562	2.93e-06	7.7178	0.000238	0.0961906	0.0480953	9.92673	AT2G01520	1	1	895	584	584	577	577	1	256	256	7	7	0.0119863	2	9.92673	2	235924	237253	40.2439	AT2G01520	1	1	895	AT2G01520	2683	2683	2666	2666	1	1220	1220	17	17	0.00634	2	40.2439	2
[truncated: 88 more columns]

## Sheet: C Bonferroni-Corrected DEGs
Supplemental File 2. List of Arabidopsis genes that are differentially expressed (p ≤ 0.05 and fold change ≥ 2 or ≤ -2) in response to AgNO3 exposure. C: Bonferroni-corrected DEG list.
Feature ID	Gene ID	Experiment - Range (original values)	Experiment - IQR (original values)	Experiment - Difference (original values)	Experiment - Fold Change (original values)	EDGE test: Control vs AgNO3, tagwise dispersions - P-value	EDGE test: Control vs AgNO3, tagwise dispersions - Fold change	EDGE test: Control vs AgNO3, tagwise dispersions - Weighted difference	EDGE test: Control vs AgNO3, tagwise dispersions - Bonferroni	EDGE test: Control vs AgNO3, tagwise dispersions - FDR p-value correction	Control - C3_R1 (GE) - Expression values	Control - C3_R1 (GE) - Gene name	Control - C3_R1 (GE) - Transcripts annotated	Control - C3_R1 (GE) - Uniquely identified transcripts	Control - C3_R1 (GE) - Exon length	Control - C3_R1 (GE) - Unique gene reads	Control - C3_R1 (GE) - Total gene reads	Control - C3_R1 (GE) - Unique exon reads	Control - C3_R1 (GE) - Total exon reads	Control - C3_R1 (GE) - Ratio of unique to total (exon reads)	Control - C3_R1 (GE) - Unique exon-exon reads	Control - C3_R1 (GE) - Total exon-exon reads	Control - C3_R1 (GE) - Unique intron reads	Control - C3_R1 (GE) - Total intron reads	Control - C3_R1 (GE) - Ratio of intron to total gene reads	Control - C3_R1 (GE) - Exons	Control - C3_R1 (GE) - RPKM	Control - C3_R1 (GE) - Chromosome	Control - C3_R1 (GE) - Chromosome region start	Control - C3_R1 (GE) - Chromosome region end	Control - C4_R1 (GE) - Expression values	Control - C4_R1 (GE) - Gene name	Control - C4_R1 (GE) - Transcripts annotated	Control - C4_R1 (GE) - Uniquely identified transcripts	Control - C4_R1 (GE) - Exon length	Control - C4_R1 (GE) - Gene ID	Control - C4_R1 (GE) - Unique gene reads	Control - C4_R1 (GE) - Total gene reads	Control - C4_R1 (GE) - Unique exon reads	Control - C4_R1 (GE) - Total exon reads	Control - C4_R1 (GE) - Ratio of unique to total (exon reads)	Control - C4_R1 (GE) - Unique exon-exon reads	Control - C4_R1 (GE) - Total exon-exon reads	Control - C4_R1 (GE) - Unique intron reads	Control - C4_R1 (GE) - Total intron reads	Control - C4_R1 (GE) - Ratio of intron to total gene reads	Control - C4_R1 (GE) - Exons	Control - C4_R1 (GE) - RPKM	Control - C4_R1 (GE) - Chromosome
AIR1	AT4G12550	59.6959	39.025	48.0373	18.051	2.17e-07	19.5884	8.18e-05	0.00713	0.00713	3.36474	AT4G12550	1	1	691	151	151	151	151	1	0	0	0	0	0	1	3.36474	4	7439114	7439805	3.05007	AT4G12550	1	1	691	AT4G12550	157	157	156	156	1	0	0	1	1	0.00637	1	3.05007	4
[truncated: 88 more columns]
