# Supplementary material for: Attenuation of photosynthesis in nanosilver-treated Arabidopsis thaliana is inherently linked to the particulate nature of silver
Source: Heliyon. 2024 Mar 7;10(6):e27583. doi: 10.1016/j.heliyon.2024.e27583 (PMC10950886; doi:10.1016/j.heliyon.2024.e27583)
Supplement: Multimedia component 3 [file mmc3.xlsx]

## Sheet: Sheet1
Supplemental File 3. qPCR validation of RNA-seq data. Graphs: Fold-change in transcript abundance measured using RNA-seq (Y-axis) and qPCR (X-axis) for (A) eight AgNP-responsive and (B) two AgNO3-responsive differentially expressed genes. The position of a symbol represent the RNA-seq-measured fold change plotted against the qPCR-measured fold-change of a gene. Fold-changes that are < 1 and > 1 c…
	Relative transcript abundance measured using RNA-seq and qPCR.
			qPCR		RNA_seq
	AgNP-responsive transcrips
	SAR1A (AT4G02080)		1.093		1
	RAP2.3 (AT3G16770) ***		0.045		0.055
	AT3G16670**		0.101		0.054
	MIOX4 (AT4G2626)		6.197		3.278
	ACD6 (AT4G14400)		6.963		4.204
	GASA6 (AT1G74670)*		0.224		0.242
	PCC1 (AT3G22231)		12.602		28.067
	AT1G77330**		0.196		0.231
	WAK1 (AT1G21250)		4.828		3.329
	AgNO3-responsive transcrips
	MLP328 (AT2G01520)		5.01		7.72
	AT3G16670		0.32		0.24
