# Supplementary material for: Attenuation of photosynthesis in nanosilver-treated Arabidopsis thaliana is inherently linked to the particulate nature of silver
Source: Heliyon. 2024 Mar 7;10(6):e27583. doi: 10.1016/j.heliyon.2024.e27583 (PMC10950886; doi:10.1016/j.heliyon.2024.e27583)
Supplement: Multimedia component 4 [file mmc4.xlsx]

## Sheet: Supplemental File 6
Species used: Arabidopsis thaliana
The system has recognized 18653 genes out of 32898 gene terms entered by the user.
18653 genes were recognized by gene symbol and 0 genes by other gene IDs .
37 duplicate genes were removed (keeping the highest ranking instance of each gene) leaving a total of 18616 genes.
Only 18124 of these genes are associated with a GO term.
The GOrilla database is periodically updated using the GO database and other sources.
The GOrilla database was last updated on Mar 6, 2021
This results page will be available on this site for one month from now (until Sep 12, 2023 ). You can bookmark this page and come back to it later.
Supplemental File 4. Gene Ontology enrichment analysis of FDR-corrected AgNP-responsive differentially expressed genes. A, Biological process; B, Molecular function; C, Cellular Component.
Species used: Arabidopsis thaliana
The system has recognized 18653 genes out of 32898 gene terms entered by the user.
18653 genes were recognized by gene symbol and 0 genes by other gene IDs .
37 duplicate genes were removed (keeping the highest ranking instance of each gene) leaving a total of 18616 genes.
Only 18124 of these genes are associated with a GO term.
'P-value' is the enrichment p-value computed according to the mHG or HG model. This p-value is not corrected for multiple testing of 4290 GO terms.
'FDR q-value' is the correction of the above p-value for multiple testing using the Benjamini and Hochberg (1995) method.
Namely, for the ith term (ranked according to p-value) the FDR q-value is (p-value * number of GO terms) / i.
Enrichment (N, B, n, b) is defined as follows:
N - is the total number of genes
B - is the total number of genes associated with a specific GO term
n - is the number of genes in the top of the user's input list or in the target set when appropriate
b - is the number of genes in the intersection
Enrichment = (b/n) / (B/N)
Genes: For each GO term you can see the list of associated genes that appear in the optimal top of the list.
Each gene name is specified by gene symbol followed by a short description of the gene
The GOrilla database was last updated on Mar 6, 2021

## Sheet: A Biological Process
Supplemental File 4. Gene Ontology enrichment analysis of FDR-corrected AgNP-responsive differentially expressed genes: Biological Process.
GO term	Description	P-value	FDR q-value	Enrichment (N, B, n, b)	Genes
GO:0006950	response to stress	1.57e-08	6.75e-05	6.17 (18124,1111,37,14)	[-] Hide genes
					AT4G16260 - putative beta-1,3-endoglucanase that interacts with the 30c02 cyst nematode effector. may play a role in host defense.
					AT1G05250 - peroxidase superfamily protein
					AT5G03350 - lectin-like protein
					AT3G16670 - pollen ole e 1 allergen and extensin family protein
					AT1G49570 - peroxidase
					AT1G66180 - aspartyl protease family protein
					AT5G64100 - peroxidase 69
					AT2G41090 - calmodulin-like protein 10
					AT2G47880 - glutaredoxin-c13
					AT2G44670 - hypothetical protein
					AT5G44568 - hypothetical protein
					AT5G19890 - peroxidase 59
					AT5G10760 - aspartyl protease family protein
					AT1G73120 - hypothetical protein
GO:0050896	response to stimulus	4.4e-08	9.45e-05	4.73 (18124,1656,37,16)	[-] Hide genes
					AT4G16260 - putative beta-1,3-endoglucanase that interacts with the 30c02 cyst nematode effector. may play a role in host defense.
					AT1G05250 - peroxidase superfamily protein
					AT5G03350 - lectin-like protein
					AT3G16670 - pollen ole e 1 allergen and extensin family protein
					AT1G49570 - peroxidase
					AT1G66180 - aspartyl protease family protein
					AT5G64100 - peroxidase 69
					AT2G41090 - calmodulin-like protein 10
					AT2G47880 - glutaredoxin-c13
					AT2G39980 - hxxxd-type acyl-transferase-like protein
					AT2G44670 - hypothetical protein
					AT5G44568 - hypothetical protein
					AT5G19890 - peroxidase 59
					AT1G74670 - gibberellin-regulated protein 6
					AT5G10760 - aspartyl protease family protein
					AT1G73120 - hypothetical protein
GO:0006979	response to oxidative stress	8.82e-08	0.000126	18.34 (18124,187,37,7)	[-] Hide genes
					AT2G41090 - calmodulin-like protein 10
					AT5G64100 - peroxidase 69
					AT1G05250 - peroxidase superfamily protein
					AT3G16670 - pollen ole e 1 allergen and extensin family protein
					AT5G19890 - peroxidase 59
					AT1G73120 - hypothetical protein
					AT1G49570 - peroxidase
GO:0009605	response to external stimulus	0.000217	0.233	6.82 (18124,431,37,6)	[-] Hide genes
					AT4G16260 - putative beta-1,3-endoglucanase that interacts with the 30c02 cyst nematode effector. may play a role in host defense.
					AT2G47880 - glutaredoxin-c13
					AT5G03350 - lectin-like protein
					AT2G44670 - hypothetical protein
					AT5G10760 - aspartyl protease family protein
					AT1G66180 - aspartyl protease family protein
GO:0009627	systemic acquired resistance	0.000478	0.41	61.23 (18124,16,37,2)	[-] Hide genes
					AT5G03350 - lectin-like protein
					AT5G10760 - aspartyl protease family protein
GO:0031667	response to nutrient levels	0.000497	0.355	19.34 (18124,76,37,3)	[-] Hide genes
					AT2G47880 - glutaredoxin-c13
					AT2G44670 - hypothetical protein
					AT1G66180 - aspartyl protease family protein
GO:0009814	defense response, incompatible interaction	0.000678	0.416	51.56 (18124,19,37,2)	[-] Hide genes
					AT5G03350 - lectin-like protein
					AT5G10760 - aspartyl protease family protein
GO:0009991	response to extracellular stimulus	0.000763	0.409	16.70 (18124,88,37,3)	[-] Hide genes
					AT2G47880 - glutaredoxin-c13
					AT2G44670 - hypothetical protein
					AT1G66180 - aspartyl protease family protein

## Sheet: B Molecular Function 
Supplemental File 4. Gene Ontology enrichment analysis of FDR-corrected AgNP-responsive differentially expressed genes: Molecular Function
GO term	Description	P-value	FDR q-value	Enrichment (N, B, n, b)	Genes
GO:0020037	heme binding	3.77e-05	0.0717	21.07 (18124,93,37,4)	[-] Hide genes
					AT5G64100 - peroxidase 69
					AT1G05250 - peroxidase superfamily protein
					AT5G19890 - peroxidase 59
					AT1G49570 - peroxidase
GO:0046906	tetrapyrrole binding	3.93e-05	0.0374	20.84 (18124,94,37,4)	[-] Hide genes
					AT5G64100 - peroxidase 69
					AT1G05250 - peroxidase superfamily protein
					AT5G19890 - peroxidase 59
					AT1G49570 - peroxidase

## Sheet: C Cellular Component
Supplemental File 4. Gene Ontology enrichment analysis of FDR-corrected AgNP-responsive differentially expressed genes: Cellular Component.
GO term	Description	P-value	FDR q-value	Enrichment (N, B, n, b)	Genes
GO:0030312	external encapsulating structure	0.000388	0.303	7.92 (14292,244,37,5)	[-] Hide genes
					AT5G64100 - peroxidase 69
					AT4G16260 - putative beta-1,3-endoglucanase that interacts with the 30c02 cyst nematode effector. may play a role in host defense.
					AT1G05250 - peroxidase superfamily protein
					AT5G03350 - lectin-like protein
					AT5G39110 - germin-like protein subfamily 1 member 14
GO:0005618	cell wall	0.000388	0.152	7.92 (14292,244,37,5)	[-] Hide genes
					AT5G64100 - peroxidase 69
					AT4G16260 - putative beta-1,3-endoglucanase that interacts with the 30c02 cyst nematode effector. may play a role in host defense.
					AT1G05250 - peroxidase superfamily protein
					AT5G03350 - lectin-like protein
					AT5G39110 - germin-like protein subfamily 1 member 14
GO:0005576	extracellular region	0.000405	0.105	3.17 (14292,1339,37,11)	[-] Hide genes
					AT5G64100 - peroxidase 69
					AT1G05250 - peroxidase superfamily protein
					AT5G03350 - lectin-like protein
					AT2G43590 - chitinase family protein
					AT3G16670 - pollen ole e 1 allergen and extensin family protein
					AT5G39110 - germin-like protein subfamily 1 member 14
					AT5G19890 - peroxidase 59
					AT1G74670 - gibberellin-regulated protein 6
					AT5G10760 - aspartyl protease family protein
					AT1G49570 - peroxidase
					AT1G66180 - aspartyl protease family protein
